# Supplementary material for: Integrating genomics and AI to uncover molecular targets for mRNA vaccine development in lupus nephritis
Source: Front Immunol. 2024 Oct 4;15:1381445. doi: 10.3389/fimmu.2024.1381445 (PMC11486652; doi:10.3389/fimmu.2024.1381445)
Supplement: Supplementary Table 1 — Details of the external datasets used for validation. [file Table1.xlsx]

## Sheet: Sheet1
Supplementary Table 1. Detailed information for the four bulk RNA-seq cohorts.
GSE number	LN sample number	Healthy sample number	Tissues	Platform	Reference
GSE32591	64	29	renal	GPL14663	(20)
GSE113342	56	16	renal	GPL21847	(21)
GSE200306	79	19	renal	GPL21847	(22)
GSE81622	15	25	blood	GPL10558	(19)
