# Supplementary material for: Integrating genomics and AI to uncover molecular targets for mRNA vaccine development in lupus nephritis
Source: Front Immunol. 2024 Oct 4;15:1381445. doi: 10.3389/fimmu.2024.1381445 (PMC11486652; doi:10.3389/fimmu.2024.1381445)
Supplement: Supplementary Table 2 — Machine learning algorithms and their parameter configurations. [file Table2.xlsx]

## Sheet: Sheet1
Supplementary Table 2. Machine learning algorithms and their parameter configurations.
No	Algorithm	Description	Parameter	Configurations
1	Elastic Net (Enet)	A regularized regression method that linearly combines L1 and L2 penalties of the lasso and ridge	alpha = 0.1-0.9	Uses 10-fold cross-validation to determine the optimal lambda
2	Lasso	A linear regression model with L1 regularization	alpha = 1	Uses 10-fold cross-validation to determine the optimal lambda
3	Ridge	A linear regression model with L2 regularization	alpha = 0	Uses 10-fold cross-validation to determine the optimal lambda
4	Stepwise GLM (Stepglm)	A method that performs variable selection by adding or removing predictors based on AIC	direction = both/backward/forward	Utilizes stepwise selection method for variable selection
5	SVM	A supervised machine learning algorithm used for classification or regression	probability = TRUE	Kernel type: radial basis function (RBF)
6	Linear Discriminant Analysis (LDA)	A classification method based on the linear combination of features	method = "lda"	Uses 10-fold cross-validation for model evaluation
7	GLM Boost (glmBoost)	A boosting algorithm for generalized linear models	mstop = 100, family = Binomial()	Uses cross-validation to determine the optimal number of boosting iterations
8	PLSR GLM (plsRglm)	Partial Least Squares Regression generalized linear model	nt = 10, modele = "pls-glm-logistic"	Uses 10-fold cross-validation for model evaluation
9	Random Forest (RF)	An ensemble learning method for classification and regression	ntree = 1000, nodesize = 5	Uses proximity and importance measures
10	GBM	Gradient Boosting Machine, an ensemble technique to build predictive models	n.trees = 10000, interaction.depth = 3, shrinkage = 0.001, n.minobsinnode = 10	Uses cross-validation to determine the optimal number of trees
11	XGBoost	An efficient implementation of gradient boosting framework	max.depth = 2, eta = 1, nrounds = 10	Uses cross-validation to determine the optimal number of boosting rounds
12	Naive Bayes	A probabilistic classifier based on Bayes' theorem	method = "naiveBayes"	Uses Gaussian distribution for continuous variables
