# Supplementary material for: Integrating genomics and AI to uncover molecular targets for mRNA vaccine development in lupus nephritis
Source: Front Immunol. 2024 Oct 4;15:1381445. doi: 10.3389/fimmu.2024.1381445 (PMC11486652; doi:10.3389/fimmu.2024.1381445)
Supplement: Supplementary Table 3 — Specific primer sequences for q-PCR analysis. [file Table3.xlsx]

## Sheet: Sheet1
Supplementary Table 3. Specific primer sequences for q-PCR analysis.
Gene	Primer Sequence	Product Length
ITGB2-F	TGCGTCCTCTCTCAGGAGTG	187bp
ITGB2-R	GGTCCATGATGTCGTCAGCC	187bp
MYD88-F	GTCTCCTCCACATCCTCCCT	302bp
MYD88-R	TGGCAATCCTCCTCAATGCT	302bp
BID-F	ATGGACCGTAGCATCCCTCC	184bp
BID-R	GTAGGTGCGTAGGTTCTGGT	184bp
CASP1-F	GCCTGCCGTGGTGATAATGT	110bp
CASP1-R	TCACTCTTTCAGTGGTGGGC	110bp
PYCARD-F	TGGATGCTCTGTACGGGAAG	79bp
PYCARD-R	CCAGGCTGGTGTGAAACTGAA	79bp
TNFSF10-F	TGCGTGCTGATCGTGATCTTC	240bp
TNFSF10-R	GCTCGTTGGTAAAGTACACGTA	240bp
