# Supplementary material for: Integrating genomics and AI to uncover molecular targets for mRNA vaccine development in lupus nephritis
Source: Front Immunol. 2024 Oct 4;15:1381445. doi: 10.3389/fimmu.2024.1381445 (PMC11486652; doi:10.3389/fimmu.2024.1381445)
Supplement: Supplementary Table 4 — Details of the external datasets used for validation. [file Table4.xlsx]

## Sheet: Sheet1
Supplementary Table 4. Details of the external datasets used for validation-mRNA expression.
Cohort	LN sample number	Healthy sample number	Tissues	Ref
Berthier Lupus Glomeruli	32	14	renal	(20)
Berthier Lupus Tubulointerstitiun	32	15	renal	(20)
ERCB Lupus Glomeruli	18	5	renal	(34)
ERCB Lupus Tubulointerstitiun	31	5	renal	(34)
Peterson Lupus Glomeruli	25	6	renal	(35)

## Sheet: Sheet2
Supplementary Table 4. Details of the external datasets used for validation-GFR analysis.
Cohort	Sample number	Ref
Berthier Lupus Tubulointerstitiun	30	(20)
ERCB Lupus Tubulointerstitiun	7	(34)
Ju Tubulointerstitiun	186	(33)

## Sheet: Sheet3
Supplementary Table 4. Details of the external datasets used for validation-Pathological stages analysis.
Cohort	Class II	Class III	Class IV	Ref
Peterson Lupus Glomeruli	0	4	21	(35)
Berthier Lupus Glomeruli	8	8	13	(20)
