# Supplementary material for: Integrating genomics and AI to uncover molecular targets for mRNA vaccine development in lupus nephritis
Source: Front Immunol. 2024 Oct 4;15:1381445. doi: 10.3389/fimmu.2024.1381445 (PMC11486652; doi:10.3389/fimmu.2024.1381445)
Supplement: Supplementary Table 5 — Gene list corresponding to Figure 2B. [file Table5.xlsx]

## Sheet: MTORG
Supplementary Table 5. Gene list corresponding to Figure 2B- MTORG.
Genes only in MTORG	MTORG ∩ MP1 gene	Genes only in MP1
AKT1	EIF4EBP1	IGSF6
AKT1S1	EIF4G1	RAB31
AKT2	FKBP1A	CD163
CAB39	LAMTOR1	ADAP2
CAB39L	LAMTOR4	CD14
EEF2K	AKT3	CPVL
EIF4B	IGF1	CST3
EIF4E	MKNK1	CSF1R
LAMTOR2	ALDOA	FAM198B
LAMTOR3	ATP2A2	C1QB
LAMTOR5	BCAT1	TYROBP
MLST8	CD9	CD36
MTOR	CDKN1A	C1QA
PPM1A	CFP	MS4A6A
PRKAA1	FGL2	MSR1
PRKAA2	FKBP2	APOC1
PRKAB1	GBE1	CEBPA
PRKAB2	HK2	NRP1
PRKAG1	IFI30	AIF1
PRKAG2	IMMT	C1QC
PRKAG3	ITGB2	GPNMB
RHEB	LGMN	SLC43A2
RPS6	LTA4H	PTAFR
RPS6KB1	M6PR	PLXDC2
RPTOR	ME1	FAM20A
RRAGA	MTHFD2	ZNF467
RRAGB	NAMPT	APOE
RRAGC	NUPR1	MS4A7
RRAGD	PRDX1	PLTP
SLC38A9	PSMC4	LILRB4
STK11	SKAP2	MAFB
STRADA	SLC1A4	FCER1G
STRADB	SLC6A6	PDK4
TSC1	CDK2	MGST1
TSC2	CFL1	FSCN1
YWHAB	DUSP3	TNFAIP2
BRAF	GRB2	ARHGEF11
DDIT4	MYD88	HOMER3
EIF4E1B	PFN1	CFD
EIF4E2	RAC1	KCTD12
HIF1A	STAT2	LRP1
INS	TNFRSF1A	F13A1
MAPK1		KIAA1598
MAPK3		SLCO2B1
PDPK1		FPR3
PGF		HMOX1
PIK3CA		CUEDC1
PIK3CB		SDC3
PIK3CD		CNRIP1
PIK3CG		ADAM9
PIK3R1		SEPP1
PIK3R2		ZSCAN20
PIK3R3		ZNF304
PIK3R5		TNFSF15
RICTOR		THNSL2
RPS6KA1		TFAP2A
RPS6KA2		STAB1
RPS6KA3		SOWAHD
RPS6KA6		SLCO6A1
RPS6KB2		SH2B2
ULK1		SASH1
ULK2		S100Z
ULK3		RP11.983P16.4
VEGFA		RP11.403P17.3
VEGFB		RCN3
VEGFC		PINLYP
VEGFD		PCYT2
EIF3A		PCSK1
EIF4A1		P2RY6
EIF4A2		OLFML2B
EIF4G2		MIR4459
EIF4G3		METTL7B
PDK2		LYNX1
PPP2CA		LINC00441
PTEN		KIAA1614
SHLD2P3		H2AFY2
ABCF2		FTO.IT1
ACACA		FKBP1B
ACLY		FGD6
ACSL3		DPYD.IT1
ACTR2		CLHC1
ACTR3		B3GNT7
ADD3		ARSD.AS1
ADIPOR2		ALDH3B1
AK4		AC108488.4
ARPC5L		AC011899.9
ASNS		AC005329.7
ATP5MC1		FOLR2
ATP6V1D		CD68
AURKA		LMO2
BHLHE40		A2M
BTG2		VSIG4
BUB1		GRN
CACYBP		MS4A4A
CALR		SPECC1
CANX		FCGRT
CCNF		NPC2
CCNG1		GINS3
CCT6A		CTIF
CDC25A		SIRPA
COPS5		CLEC10A
CORO1A		LTBR
CTH		NPL
CTSC		RP11.626G11.3
CXCR4		LY86
CYB5B		MGST2
CYP51A1		CEBPD
DAPP1		LILRA2
DDIT3		RP11.1143G9.4
DDX39A		HNMT
DHCR24		TGFBI
DHCR7		YBX3
DHFR		MARCKS
EBP		GPR34
EDEM1		AKIP1
EEF1E1		GPR146
EGLN3		OSBPL11
EIF2S2		MPP1
ELOVL5		LACC1
ELOVL6		CDK2AP1
ENO1		KCNE3
EPRS1		FCGR2A
ERO1A		OAZ2
ETF1		EFCAB11
FADS1		RNF130
FADS2		MFSD1
FDXR		PAPSS2
G6PD		ARRDC4
GAPDH		EPS8
GCLC		RP11.284M14.1
GGA2		FLI1.AS1
GLA		ANPEP
GLRX		TIMP2
GMPS		ZFHX3
GOT1		EPB41L3
GPI		EHD4
GSK3B		DPYSL2
GSR		FGD4
GTF2H1		TMEM69
HMBS		CPM
HMGCR		CYBB
HMGCS1		ARID3A
HPRT1		ATP6V1B2
HSP90B1		PILRA
HSPA4		RN7SL99P
HSPA5		PLA2G15
HSPA9		CD86
HSPD1		PSAP
HSPE1		NFAM1
IDH1		DAB2
IDI1		ARHGAP32
IFRD1		TREM2
IGFBP5		CD300LF
INSIG1		P2RX7
LDHA		RNF135
LDLR		ZNF703
MAP2K3		DCHS1
MCM2		CTSS
MCM4		CD302
MLLT11		GPX1
MTHFD2L		SLC40A1
NFIL3		RP11.342K6.1
NFKBIB		KCNK6
NFYC		CPT2
NIBAN1		ENG
NMT1		CTSB
NUFIP1		CDCP1
NUP205		CTD.3222D19.5
P4HA1		GDE1
PDAP1		HOXB.AS1
PDK1		DOK3
PFKL		CLEC4A
PGK1		LIPA
PGM1		CYFIP1
PHGDH		RIN2
PITPNB		DECR2
PLK1		SLC16A5
PLOD2		CTSF
PNO1		GNS
PNP		LILRB2
POLR3G		CMKLR1
PPA1		FN1
PPIA		MCCC1
PPP1R15A		C19orf40
PSAT1		PRKAG2.AS1
PSMA3		NCF2
PSMA4		CEBPG
PSMB5		SMPDL3A
PSMC2		COL11A2
PSMC6		SH3TC1
PSMD12		SULT1A1
PSMD13		TBC1D8
PSMD14		GHDC
PSME3		TFEC
PSMG1		SPATA33
PSPH		RNASE6
QDPR		LYZ
RAB1A		THEMIS2
RDH11		FTL
RIT1		MPI
RPA1		BLVRB
RPN1		UNC93B1
RRM2		GM2A
RRP9		MCU
SC5D		INSR
SCD		TKT
SDF2L1		PLEKHM2
SEC11A		GRINA
SERP1		TLR7
SERPINH1		TNFSF13B
SHMT2		HAVCR2
SLA		HLA.DRA
SLC1A5		FCGR3A
SLC2A1		ITGAX
SLC2A3		LST1
SLC37A4		VPS18
SLC7A11		SYT17
SLC7A5		APH1A
SLC9A3R1		SPR
SORD		HCFC1R1
SQLE		TMEM201
SQSTM1		FCGBP
SRD5A1		ADAP1
SSR1		HSD17B4
STARD4		NAGA
STC1		MNDA
STIP1		SDCBP
SYTL2		KLF4
TBK1		C7orf49
TCEA1		SLC2A8
TES		CD33
TFRC		COA6
TM7SF2		PPT1
TMEM97		ZNF259
TOMM40		CPPED1
TPI1		ACSL1
TRIB3		AP1S2
TUBA4A		DCUN1D5
TUBG1		FTH1
TXNRD1		PLD3
UBE2D3		TUBA1B
UCHL5		IL13RA1
UFM1		DHRS3
UNG		STAC3
USO1		GUCY1A3
VLDLR		NCAPG2
WARS1		RPUSD1
XBP1		CREG1
YKT6		OPRL1
ADCY2		RAP2A
AP2M1		PAOX
ARF1		PPP1R14B
ARHGDIA		FCN1
ARPC3		CISD3
ATF1		BTN2A2
CAMK4		IRF5
CDK1		PLXNB2
CDK4		CCDC112
CDKN1B		GSN
CLTC		EXT2
CSNK2B		DHRSX
E2F1		ME2
ECSIT		HCK
EGFR		ABCA1
FASLG		ZMYM1
FGF17		FCGR2B
FGF22		METTL7A
FGF6		ATP5SL
GNA14		CPQ
GNGT1		NINJ1
GRK2		SORBS3
HRAS		TYMS
IL2RG		TPP1
IL4		FRG1B
IRAK4		XPO7
ITPR2		HLA.DRB1
LCK		TCF7L2
MAP2K6		RAB13
MAP3K7		PYGL
MAPK10		FZD2
MAPK8		CSTA
MAPK9		SIPA1L2
MAPKAP1		GAS7
MKNK2		HOOK3
NCK1		SAMHD1
NGF		COPRS
NOD1		HLA.DPA1
PAK4		TRAM2
PIKFYVE		CD74
PIN1		TBL2
PITX2		TRIP10
PLA2G12A		LINC00662
PLCB1		CAMSAP2
PLCG1		SERPINA1
PPP1CA		FMNL2
PPP2R1B		FPR1
PRKAR2A		CTSH
PRKCB		PEA15
PTPN11		BASP1
RAF1		ATF5
RALB		BAIAP2.AS1
RIPK1		P2RY13
SFN		NCKAP5L
SMAD2		CXCL16
THEM4		SPI1
TIAM1		DDC
TRAF2		PLAUR
UBE2N		CLEC7A
VAV3		QPCT
		PLAU
		HLA.DQA1
		ARHGEF10L
		SIRPB2
		SGK1
		DSE
		SLC16A3
		TLR2
		CNPY3
		AXL
		C3
		OLR1
		UNC5B
		SNX7
		PALD1
		LEPREL1
		DAPK1.IT1
		LPCAT2
		CTD.2006C1.2
		TNS3
		ADORA3
		ST3GAL6
		ALDH2
		SECTM1
		PACSIN2
		HTRA1
		IRAK3
		PLXNC1
		44986
		HLA.DQB1
		PID1
		OGFRL1
		RP11.173M1.8
		BRI3
		EPB41L2
		MMP2
		SLC15A3
		PLEKHO1
		LINC00877
		GNA15
		APOL4
		RGS18
		LRRC25
		C3AR1
		S100A9
		GK
		HLA.DRB5
		HLA.DPB1
		GS1.124K5.11
		TNFAIP8L2
		MID1IP1
		ENTPD1
		HYAL2
		RNF13
		TK1
		SLITRK4
		RP5.836J3.1
		RP11.326C3.2
		RNU1.56P
		RGL1
		P2RY2
		NRGN
		LRRC6
		LILRA3
		GCSAML.AS1
		EXOC3L1
		CYP2C8
		AQP9
		AC016725.4
		VCAN
		APEX2
		MRPL40
		VASH1
		C1orf54
		CCDC124
		IVD
		PHF16
		CRTAP
		IL18
		TTC7B
		TRAM2.AS1
		TLR5
		RP11.834C11.4
		PGM5
		LEPR
		IGSF21
		TNN
		TGFB2
		SLC12A5
		SERPING1
		RP3.522D1.1
		RP11.344B5.2
		RNA5SP216
		RENBP
		PRSS12
		PDGFB
		NCMAP
		MTRNR2L3
		LINC00920
		IL1R1
		GSTA2
		GSTA1
		FZD1
		FCGR1A
		DSC2
		CTD.2647L4.5
		CTD.2616J11.4
		CDC42BPB
		C12orf39
		AP003774.4
		ADAMDEC1
		FILIP1L
		CYBRD1
		POMGNT2
		RRM2B
		FANCB
		NPTN
		C19orf38
		HLA.DMB
		MSRB2
		BHLHE41
		CTD.2369P2.8
		STAM
		RNF25
		TYMP
		GIPC2
		CLIC2
		CAMLG
		MICAL2
		ZNF516
		RNF144B
		PTCHD3P1
		MTFMT
		NPHP4
		GRHPR
		PDGFC
		ALG3
		HDAC3
		OS9
		POLE3
		CLMN
		SIGMAR1
		RP11.603J24.17
		LHFPL2
		MAPT
		CPED1
		RP5.930J4.4
		SS18L2
		IMPA2
		CD4
		NOTCH2
		SMCO4
		NEU1
		RPGR
		KANK1
		JAM2
		CDCA7L
		IDO2
		HLA.DQB2
		ZNF124
		SIGLEC7
		LAPTM5
		IRAK1BP1
		AC007246.3
		TTC32
		BMS1
		GPX4
		KCNMB1
		NSDHL
		NDRG2
		MRPS9
		TPCN1
		TCEAL8
		LY6G5C
		RP11.617F23.1
		MOB3B
		GPAM
		ERCC1
		GRK4
		DENND6B
		PROCR
		CTD.2037K23.2
		ZNF333
		TK2
		ENPP1
		LMAN2L
		ACVR1
		PLD4
		C5AR1
		IFITM3
		C1orf162
		IFNGR1
		MPEG1
		ETS2
		SIGLEC1
		IFI27
		SLC31A2
		COTL1
		CTSL
		LAIR1
		S100A11
		LGALS3BP
		SAT1
		CCDC88A
		SLC7A7
		EMR2
		TLR4
		DMXL2
		CEBPB
		IFNGR2
		ZNF385A
		RHOB
		APLP2
		TTYH3
		CD300E
		IFI6
		CSTB
		NUDT16
		EMILIN2
		ANXA5
		SCARB2
		LY96
		DUSP6
		SIRPB1
		GLUL
		NAGK
		LILRB3
		RRAS
		LIMS1
		ASAH1
		RBM47
		SIGLEC14
		LGALS3
		SLC11A1
		SLC1A3
		MGLL
		SLC8A1
		RP11.290F20.3
		TIMP1
		MGAT1
		RNASET2
		ITM2B
		HK3
		H2AFY
		FAM26F
		LGALS9
		ITSN1
		ZYX
		MCTP1
		CSF3R
		RHOG
		FBP1
		CECR1
		CORO1B
		FNIP2
		ACTN1
		CCR1
		GNAI2
		NLRC4
		CTSA
		PRKACA
		C2
		RHOA
		BEST1
		TRIP6
		LYN
		CAMK1
		IL6R
		OAZ1
		LILRA1
		OSCAR
		DRAM1
		CTSD
		PLIN3
		IRS2
		RAB32
		IFIT3
		IL1B
		ATP1B1
		YBX1
		GNAQ
		RXRA
		CSF2RA
		SLC12A7
		ETV5
		ALCAM
		MEF2C
		GAA
		YWHAG
		ACP2
		RNH1
		COMT
		SLC43A3
		RASGEF1B
		HSPA1A
		IER3
		CD180
		SOD2
		FFAR2
		CLEC12A
		CSF2RB
		S100A10
		TSPO
		JDP2
		CTTNBP2NL
		CMTM7
		TMSB10
		MITF
		TRIB1
		OAS3
		TREM1
		S100A8
		ZFAND5
		ARPC1B
		CD300C
		SERF2
		SLC7A8
		NR1H3
		GSTO1
		LMNA
		CXCL2
		ADRBK2
		SIGLEC10
		FGD2
		SCIMP
		ITPRIPL2
		RASSF4
		JUP
		CDKN1C
		ZEB2
		POU2F2
		WARS
		SYK
		HLA.DMA
		GAPT
		TBXAS1
		TMEM176A
		KIAA0930
		SIDT2
		FGR
		NFKBIZ
		RGS2
		CHST15
		EVI5
		PLBD1
		HLA.DQA2
		PRKCD
		PAK1
		TMEM176B
		TCF4
		ABCC3
		CBFA2T3
		ARHGAP24
		ADAM28
		SPRED1
		BCL2A1
		SRGAP1
		CIITA
		FCER1A
		BACH1
		NAAA
		ZNF710
		RTN1
		CXorf21
		DST
		AP001053.11
		LGALS1
		TNFRSF1B
		CD93
		WDFY4
		BTK
		GDI2
		PYCARD
		TAGLN
		STK38L
		PRCP
		KYNU
		MEF2A
		STX7
		ALOX5
		NEAT1
		CTNND1
		HCLS1
		CD55
		GSTP1
		RP11.145M9.4
		C20orf27
		FAM49A
		YWHAH
		HLA.DOA
		CAT
		NAP1L1
		SNX27
		HHEX
		CMTM6
		SORT1
		CUX1
		NANS
		HDAC9
		SLC31A1
		VAMP8
		MRVI1
		PKIB
		SCRN1
		HBEGF
		ICAM4
		CD1D
		MAP3K11
		CCDC18
		TLR8
		GPBAR1
		NBPF10
		ARL11
		ADAM15
		EVI2B
		FLT3
		ZNF106
		OPN3
		BMP2K
		SVIL
		CCDC170
		RNASE1
		DOCK4
		MILR1
		RAPH1
		BID
		PTGS1
		FRMD4B
		TMEM51
		HRH1
		KCNJ5
		FRMD4A
		MYOF
		LPAR6
		EPHB2
		TBC1D12
		HGF
		CACUL1
		TLR1
		VASP
		RTN4
		TMEM86A
		OSBPL1A
		RN7SL138P
		GAL3ST4
		QKI
		DHRS9
		STARD13
		ARHGAP6
		WLS
		NLRP3
		ACER3
		BLVRA
		EMP2
		CXCL12
		KLF3
		PCDH12
		GOLIM4
		ARRB2
		RP11.489O18.1
		JAK2
		PLXND1
		RNF217
		CX3CR1
		SLC38A6
		ZNF503
		CNTLN
		H1F0
		MAML3
		C10orf11
		SIGLEC11
		B3GNT5
		ARRB1
		ACSM5
		COLGALT1
		APOBEC3A
		SIGLEC9
		WDFY3
		IL1RN
		SPATA6
		RGS12
		CCL3
		ALDH1A1
		FCHO2
		MTSS1
		ARHGEF40
		SNX9
		MERTK
		DOCK5
		WSB1
		OTUD1
		MX2
		NRIP1
		LILRB1
		NUMB
		NCOR2
		PTGIR
		RN7SL368P
		LRRK2
		SYNGR2
		ATP6V0B
		TRPM2
		VMO1
		MCOLN1
		MT2A
		PTPN6
		NFKBIA
		CD83
		LACTB
		HES4
		NRP2
		EGR3
		AP1B1
		NLN
		GAS6
		KCNQ1
		TRIO
		MS4A14
		PLEC
		PIK3AP1
		SWAP70
		CCL2
		EDN1
		PRAM1
		MRAS
		RGAG4
		LPL
		TPPP3
		ARAP3
		KNDC1
		NT5DC4
		PTGES
		RP11.701P16.5
		RP11.1008C21.1
		LDLRAD3
		LYPD2
		AC104809.4
		RP11.212I21.4
		CKB
		TNFRSF8
		KIAA0513
		LILRA5
		CDA
		CASP5
		RASGRP4
		HCAR3
		EMR1
		C5AR2
		NR4A1
		VENTX
		FAM110B
		SLC8A1.AS1
		CDC42EP2
		STXBP2
		NEURL
		ZMYND15
		L1TD1
		TPTEP1
		CARD9
		ACPP
		ANKRD50
		RP11.416N2.4
		DAGLA
		CRX
		CLEC4E
		PPP1R17
		C10orf54
		RNU6.485P
		SNORA37
		CEACAM3
		RP11.338C15.3
		MEFV
		SPIC
		TTYH2
		SRGAP2
		TMTC1
		CTD.2006K23.1
		RNU1.134P
		SPP1
		HOTAIRM1
		RNU6.574P
		SMAD1
		RP11.2B6.2
		CLEC5A
		NANOS3
		P2RX1
		NBPF14
		GSTA4
		RASAL2
		ASRGL1
		TBPL2
		THBD
		RHOBTB1
		PPM1N
		DCBLD2
		SEMA3C
		ZNF618
		RHOC
		SLC2A6
		GAB2
		FAM20C
		PLA2G7
		RNU2.59P
		SCPEP1
		ALDH1B1
		C5orf30
		GUCY1B3
		LINC00936
		AC078819.1
		PPARGC1B
		CTD.3064M3.7
		SH3BP4
		RP11.499F3.2
		PSTPIP2
		LGALS2
		HLX
		EBI3
		RNU6.82P
		CD1E
		RP11.343N15.5
		FPGS
		PLA2G4C
		RP13.270P17.3
		CTD.2186M15.3
		HIP1
		PLK2
		ZBTB8B
		RP1.92O14.6
		RNU4.80P
		RFESD
		PELI3
		IL17D
		DCDC2
		ALS2CL
		AC009495.4
		AGPAT9
		WDHD1
		PPM1J
		ZBTB7A
		IL4I1
		SLC25A51
		NBPF9
		EDA2R
		PNPLA6
		RP11.218M22.1
		SERPINF2
		PPFIA3
		BCAR3
		TRAF6
		PTRHD1
		PEX16
		PPCS
		TRIM45
		INF2
		CPNE8
		ANAPC2
		ANO6
		BBC3
		PRR11
		CLTA
		ZNF343
		EVI5L
		MAN2C1
		ZNF524
		ARAP1
		ZNF169
		PLAGL2
		ARMCX6
		C12orf44
		S100A4
		AHR
		FCER2
		ADRBK1
		GNB1
		TMLHE
		NUDT8
		RNU1.124P
		PFKFB4
		TMEM39B
		RNA5SP383
		RP11.770J1.5
		UBL7.AS1
		TMEM11
		CD63
		RAD23A
		NCKAP1L
		COX8A
		MAFG
		SP1
		HMG20B
		TLN1
		PPP1R11
		RN7SL512P
		SLC2A11
		HSPH1
		RP5.1085F17.3
		DCUN1D1
		MCOLN3
		CREB5
		CD1C
		HSPB1
		RP11.737O24.5
		FBXW9
		TPD52L2
		GAS2L3
		MMP9
		ATP6V0A1
		SLFN11
		TMEM106A
		ZNF625
		TMEM144
		SNORD109A
		VSIG10
		VPS37C
		TMEM51.AS1
		TMEM255A
		TMEM182
		SLC4A8
		SLC45A4
		SLAMF8
		SCN1B
		RPP25
		RP11.750H9.5
		RP11.705O1.8
		RP11.603J24.14
		RP11.443A13.5
		RP11.379F4.8
		RP11.305E6.4
		RP11.2C24.6
		RP11.1407O15.2
		RP11.1017G21.5
		RNY4P7
		RNU5E.1
		RN7SL288P
		RN7SK
		PKD1L3
		OLFML3
		LL22NC03.86G7.1
		LINC00854
		KLHDC8B
		KLF7.IT1
		KB.1958F4.1
		ITPKC
		ITGA9
		GAS2L1
		FAM161B
		CTC.458I2.2
		CTC.232P5.3
		CPNE2
		CMYA5
		CD163L1
		AC097721.2
		AC005786.7
		WDR61
		SYNDIG1L
		SSH3
		IDUA
		ODF3B
		RELT
		LRRC59
		RP11.169K16.9
		SCML1
		CTTNBP2
		PARVB
		C8orf58
		SLC29A1
		ZKSCAN3
		RN7SL172P
		GIGYF1
		DENND1A
		CRYL1
		ALPK1
		CTC.429P9.5
		ASPH
		PGD
		TUBB6
		TATDN3
		PER3
		RP11.109G23.3
		FMO4
		RABL6
		DUSP5
		UBXN8
		FASN
		TSPAN15
		TEF
		TDRD12
		SPTSSB
		SERAC1
		RP11.439L18.2
		RP11.407G23.4
		RP11.215N21.1
		RP11.1L12.3
		RP11.1129I3.1
		RP11.10O22.1
		PUSL1
		PNPLA7
		NOXA1
		MRC1L1
		KIT
		KIAA1211L
		HSF2BP
		FAM213B
		ETV3L
		EREG
		DNAH11
		CLEC12B
		CLDN7
		BEAN1
		RP11.66B24.4
		RP11.597D13.9
		RP11.472N13.2
		GPX3
		SAR1B
		MRPL28
		CHKA
		GABPB1.AS1
		TRAPPC13
		RN7SL500P
		ZNF554
		NEK3
		CBR1
		SPARC
		FERMT2
		AC012307.3
		RP11.192H23.6
		GINS2
		FLVCR2
		SFXN2
		LINC00900
		ZBTB10
		TNS1
		FKBP15
		SPATS2L
		TOR2A
		STX10
		DENND5A
		EID2B
		SNAI3.AS1
		LIN7B
		ACOX3
		RALGPS1
		PLD1
		CBY1
		IFT88
		PIK3C2A
		HSPA6
		SOGA1
		SEMA3A
		RP11.611E13.2
		RP11.504P24.8
		APTX
		NPM1
		RALGAPA2
		TRAF3
		TRMT1
		TMEM219
		C4orf48
		SREBF2
		TMED8
		ZNF546
		ZNF570
		RP11.248G5.8
		ZNF773
		RP4.781K5.6
		PLEKHO2
		TEP1
		KCNE1
		MARCO
		IL8
		WWC2
		SBF2
		KCNJ2
		WDR17
		KANK2
		ADRB1
		RP11.452H21.4
		C20orf194
		LYVE1
		DPYD
		CDC42BPA
		ANKRD22
		RN7SL297P
		BCL6
		RYR1
		PROS1
		IER5L
		ACOT11
		GLIS3
		CABP4
		FAM21C
		CTBP2
		C11orf82
		PTTG1IP
		TSPAN4
		ABR
		ZBTB7C
		SV2C
		SPTLC3
		RP11.588H23.3
		RNF112
		RAI14
		PMP22
		NAV2.IT1
		NAALADL2
		MIR3671
		MAMDC2
		GUCY1A2
		GPRC5C
		CPNE4
		CCL8
		ANKRD29
		TENC1
		GPRC5B
		KCNMA1
		BAIAP2
		BATF2
		METRNL
		STON2
		SLIT3
		RNU1.91P
		RNU1.67P
		RN7SL57P
		RN7SL19P
		OR52K2
		OPLAH
		NR2F2
		NID1
		LRRC43
		LINC00977
		LINC00599
		KCNJ10
		FCGR1B
		FAM212A
		CYP4B1
		CTC.429P9.1
		C7
		ASGR1
		AIFM3
		RP11.242F4.2
		CDH23
		SUCNR1
		SRC
		LILRA6
		TMEM170B
		CAMKK1
		CLIP2
		RP11.110I1.6
		A1CF
		BST1
		RILP
		PAXBP1.AS1
		RP11.314B1.2
		RP11.1008C21.2
		PTGS2
		LOXL3
		HDAC11
		CTD.2270L9.4
		AMPD2
		ABCC9
		ENDOG
		MYCL
		COQ2
		TNFSF10
		LRRC29
		EFNB1
		MAPKAPK3
		FOXP1.IT1
		KLHL17
		NADK
		NTAN1
		C1orf159
		CXCL9
		KCNJ14
		SNX8
		CBWD1
		GPR35
		BEX1
		ABL1
		S100A6
		WDR19
		TMEM164
		UGGT2
		ZNF670
		ACADS
		SOX4
		UNC45B
		CTD.2540B15.11
		GNMT
		FIBP
		ZNF213
		PTPRO
		RN7SL364P
		RARA
		SNAP23
		CTC.503J8.6
		BRMS1
		AGPAT1
		MTF1
		TAB1
		GGA1
		ILVBL
		FCGR3B
		NUDT2
		FAM46A
		RP11.876N24.4
		SERPINF1
		FEZ2
		NAV1
		EGR1
		RB1
		FUCA1
		DTNA
		ZCCHC14
		VCAM1
		CD209
		SOCS6
		NINJ2
		TRIM47
		KLHL5
		CREBL2
		GPR82
		GATM
		RBP7
		AP001055.6
		MARVELD1
		MAF
		CAPZA2
		ITGB5
		MMP19
		SNX6
		PTMS
		NUDT3
		FARSB
		ZNF185
		ZNF629
		USF2
		LINC00865
		RP11.346C20.3
		SLC11A2
		ST14
		DLD
		ATP1B3
		LRRFIP1
		VNN1
		DRAP1
		SLC24A4
		SRGN
		LYST
		MIDN
		SH3BP2
		RTN3
		TRIM8
		TMSB4X
		PDLIM5
		CSK
		IFITM2
		PLCB2
		CYTH4
		RNF149
		GNB4
		CASP1
		LFNG
		RAB10
		RGS19
		BMF
		TESC
		RRP12
		CTD.2514K5.2
		FYB
		ISG15
		MYO1F
		HSBP1
		MTMR11
		SPN
		OAS1
		ACVR1B
		ACTB
		ARPC2
		FRAT2
		CYP1B1
		GMFG
		SH3BGRL
		SH2B3
		RP11.973H7.3
		SLC6A12
		RP11.96D1.9
		RP11.809N8.2
		RP11.764K9.1
		RETN
		LINC00871
		LINC00347
		FBXL2
		COL18A1
		AP000569.9
		AC093627.10
		C17orf100
		SLC36A1
		CHAF1A
		C11orf21
		RP5.1024G6.8
		C2orf44
		ZFYVE19
		PVRL1
		SLC26A6
		CTC.428G20.3
		HS6ST1
		44987
		MAPK7
		HSDL2
		FAM214B
		C20orf96
		FCF1
		CCSAP
		C14orf142
		E4F1
		THAP2
		AGTRAP
		KCTD9
		ANKRD42
		YPEL2
		MYB
		RBM48
		IL18BP
		RAD52
		CD27.AS1
		HFE
		ZNF7
		UNC119
		RBBP5
		NUDT22
		LRRK1
		CTC.378H22.2
		ANKRD27
		WDR81
		KANSL1.AS1
		NSUN6
		ARRDC1
		ZC3H14
		PPP1R3B
		QSOX1
		HDDC3
		MAD2L2
		PLOD3
		PPM1D
		ZNF45
		MRPL55
		ZFYVE27
		SPAG5.AS1
		RABGAP1
		TFDP1
		MXI1
		NELFE
		ATG16L2
		C1orf109
		EXOG
		TBRG4
		TOLLIP
		BCL2L13
		DPM3
		PLK3
		NUP188
		DEDD2
		MPST
		LSMD1
		GMDS.AS1
		TGFB1
		SUGP1
		CAMKK2
		CLIP4
		C7orf26
		TAX1BP3
		TOR4A
		RCHY1
		C1orf86
		ZSCAN32
		MAPKAPK5
		PSEN1
		CAMTA1
		ASB16.AS1
		NME7
		LRRC40
		MSRB1
		TRIM41
		PREP
		ABI3
		TEX264
		ZNF746
		CREB3
		RERE
		PHC2
		NDUFV3
		CD244
		RLIM
		TMEM33
		ABHD6
		VCL
		C16orf70
		GINM1
		TTC22
		SIRT5
		DNPH1
		ANKRA2
		KTI12
		POLR2I
		RSU1
		POMGNT1
		FLII
		SH2D3C
		ENY2
		EPN1
		TYK2
		ITPK1
		SURF1
		EDEM3
		C1orf35
		C1orf27
		NLK
		CSTF2T
		PICALM
		PPIL3
		MRPL52
		RP11.18I14.10
		COG3
		ACP5
		DYNC1LI1
		RRM1
		SRM
		AHDC1
		NAA20
		MORF4L2
		CERS5
		NDUFA11
		BST2
		SLC12A9
		QSER1
		RAP1GAP2
		C15orf39
		FBRSL1
		PARVG
		RUVBL1
		SMYD4
		DSCR3
		RP11.139H15.1
		TMEM127
		VPS29
		VPS16
		COX19
		GPS1
		NDUFS4
		ZNF500

## Sheet: AutRG
Supplementary Table 5. Gene list corresponding to Figure 2B- AutRG.
Genes only in AutRG	AutRG ∩ MP1 gene	Genes only in MP1
AMBRA1	ATG16L2	IGSF6
APOL1	BID	RAB31
ARNT	C12orf44	CD163
ARSA	CAMKK2	ADAP2
ARSB	CASP1	CD14
ATF4	CCL2	CPVL
ATF6	CDKN1A	CST3
ATG10	CTSB	CSF1R
ATG12	CTSD	FAM198B
ATG16L1	DRAM1	C1QB
ATG2A	EIF4EBP1	TYROBP
ATG2B	EIF4G1	CD36
ATG3	FKBP1A	C1QA
ATG4A	FKBP1B	MS4A6A
ATG4B	GAA	MSR1
ATG4C	NAMPT	APOC1
ATG4D	NLRC4	CEBPA
ATG5	PEA15	NRP1
ATG7	PRKCD	AIF1
ATG9A	RAC1	C1QC
ATG9B	RB1	GPNMB
ATIC	RGS19	SLC43A2
BAG1	SERPINA1	PTAFR
BAG3	TNFSF10	PLXDC2
BAK1	WDFY3	FAM20A
BAX	MYD88	ZNF467
BCL2	ABL1	APOE
BCL2L1	CLTA	MS4A7
BECN1	PLD1	PLTP
BIRC5	STX7	LILRB4
BIRC6	SIDT2	MAFB
BNIP1	TRAF6	FCER1G
BNIP3	VAMP8	PDK4
BNIP3L	AP1B1	MGST1
C17orf88	CTSL	FSCN1
CALCOCO2	GRB2	TNFAIP2
CANX	INSR	ARHGEF11
CAPN1	NFKBIA	HOMER3
CAPN10	PAK1	CFD
CAPN2	SOD2	KCTD12
CAPNS1	IRS2	LRP1
CASP3	AP1S2	F13A1
CASP4	NFKBIZ	KIAA1598
CASP8	VPS16	SLCO2B1
CCR2	DYNC1LI1	FPR3
CD46	IFT88	CUEDC1
CDKN1B	LAMTOR1	SDC3
CDKN2A	LAMTOR4	CNRIP1
CFLAR	PLIN3	ADAM9
CHMP2B	RNASE1	SEPP1
CHMP4B	SRC	ZSCAN20
CLN3	TUBA1B	ZNF304
CTSL1	TUBB6	TNFSF15
CX3CL1	VPS37C	THNSL2
CXCR4	EPHB2	TFAP2A
DAPK1	LMNA	STAB1
DAPK2	HDAC3	SOWAHD
DDIT3	LRRK2	SLCO6A1
DIRAS3	TOLLIP	SH2B2
DLC1	ATP6V0A1	SASH1
DNAJB1	ATP6V0B	S100Z
DNAJB9	ATP6V1B2	RP11.983P16.4
EDEM1	BMF	RP11.403P17.3
EEF2	CTSA	RCN3
EEF2K	DHRSX	PINLYP
EGFR	FBXL2	PCYT2
EIF2AK2	FEZ2	PCSK1
EIF2AK3	FTH1	P2RY6
EIF2S1	FTL	OLFML2B
ERBB2	HGF	MIR4459
ERN1	HMOX1	METTL7B
ERO1L	HSPB1	LYNX1
FADD	LEPR	LINC00441
FAM48A	MAPT	LGMN
FAS	MEFV	KIAA1614
FOS	NUPR1	H2AFY2
FOXO1	PIK3C2A	FTO.IT1
FOXO3	PLK2	FGD6
GABARAP	PLK3	DPYD.IT1
GABARAPL1	PRKACA	CLHC1
GABARAPL2	PSAP	B3GNT7
GAPDH	PYCARD	ARSD.AS1
GNAI3	QSOX1	ALDH3B1
GNB2L1	SH3BP4	AC108488.4
GOPC	SNX6	AC011899.9
GRID1	SOGA1	AC005329.7
GRID2	SREBF2	FOLR2
HDAC1	TEX264	CD68
HDAC6	TMEM39B	LMO2
HGS	TPCN1	A2M
HIF1A	TREM2	VSIG4
HSP90AB1	TRIM8	GRN
HSPA5	TSPO	MS4A4A
HSPA8	WDR81	SPECC1
HSPB8	ZKSCAN3	FCGRT
IFNG		NPC2
IKBKB		GINS3
IKBKE		CTIF
IL24		SIRPA
IRGM		CLEC10A
ITGA3		LTBR
ITGA6		NPL
ITGB1		IFI30
ITGB4		RP11.626G11.3
ITPR1		LY86
KIAA0226		MGST2
KIAA0652		CEBPD
KIAA0831		LILRA2
KIF5B		RP11.1143G9.4
KLHL24		HNMT
LAMP1		TGFBI
LAMP2		YBX3
MAP1LC3A		MARCKS
MAP1LC3B		GPR34
MAP1LC3C		AKIP1
MAP2K7		GPR146
MAPK1		OSBPL11
MAPK3		MPP1
MAPK8		LACC1
MAPK8IP1		CDK2AP1
MAPK9		KCNE3
MBTPS2		FCGR2A
MLST8		OAZ2
MTMR14		EFCAB11
MTOR		RNF130
MYC		MFSD1
NAF1		PAPSS2
NBR1		ARRDC4
NCKAP1		EPS8
NFE2L2		RP11.284M14.1
NFKB1		FLI1.AS1
NKX2-3		ANPEP
NPC1		TIMP2
NRG1		ZFHX3
NRG2		EPB41L3
NRG3		EHD4
P4HB		DPYSL2
PARK2		FGD4
PARP1		TMEM69
PELP1		CPM
PEX14		CYBB
PEX3		ARID3A
PIK3C3		PILRA
PIK3R4		RN7SL99P
PINK1		PLA2G15
PPP1R15A		CD86
PRKAB1		NFAM1
PRKAR1A		DAB2
PRKCQ		ARHGAP32
PTEN		CD300LF
PTK6		P2RX7
RAB11A		RNF135
RAB1A		ZNF703
RAB24		DCHS1
RAB33B		CTSS
RAB5A		CD302
RAB7A		GPX1
RAF1		SLC40A1
RB1CC1		RP11.342K6.1
RELA		KCNK6
RHEB		CPT2
RPS6KB1		ENG
RPTOR		CDCP1
SAR1A		CTD.3222D19.5
SESN2		GDE1
SH3GLB1		HOXB.AS1
SIRT1		DOK3
SIRT2		CLEC4A
SPHK1		LIPA
SPNS1		CYFIP1
SQSTM1		RIN2
ST13		DECR2
STK11		SLC16A5
TBK1		CTSF
TM9SF1		GNS
TMEM49		LILRB2
TMEM74		CMKLR1
TP53		FN1
TP53INP2		MCCC1
TP63		C19orf40
TP73		PRKAG2.AS1
TSC1		NCF2
TSC2		CEBPG
TUSC1		SMPDL3A
ULK1		COL11A2
ULK2		SH3TC1
ULK3		SULT1A1
USP10		TBC1D8
UVRAG		GHDC
VAMP3		TFEC
VAMP7		SPATA33
VEGFA		RNASE6
WDR45		LYZ
WDR45L		THEMIS2
WIPI1		GBE1
WIPI2		MPI
ZFYVE1		BLVRB
PRKAA1		UNC93B1
PRKAA2		GM2A
AKT1		MCU
HARBI1		TKT
ATG14		PLEKHM2
DRAM2		GRINA
ATG101		DUSP3
RUBCN		TLR7
VMP1		FGL2
SESN1		SKAP2
BCR		TNFSF13B
EIF4E		HAVCR2
MAP2K1		HLA.DRA
MAP2K2		FCGR3A
TRAF2		ITGAX
CHUK		LST1
RUNX1		VPS18
NOD1		SYT17
NOD2		APH1A
AKT1S1		SPR
DEPTOR		HCFC1R1
RICTOR		TMEM201
MAPKAP1		FCGBP
PRR5		ADAP1
RRAGB		HSD17B4
MAP4K3		NAGA
SLC1A5		MNDA
SLC7A5		SDCBP
SLC3A2		KLF4
DDIT4		C7orf49
SUPT20H		SLC2A8
RAB9A		CD33
TMEM173		COA6
MFN2		PPT1
VDAC1		ZNF259
AGFG1		CPPED1
AP2A1		ACSL1
AP2A2		DCUN1D5
AP2B1		PLD3
AP2M1		IL13RA1
AP2S1		DHRS3
ARF6		STAC3
ARHGAP26		GUCY1A3
CLTB		NCAPG2
CLTC		RPUSD1
DNM1		CREG1
DNM1L		OPRL1
DNM2		RAP2A
DNM3		PAOX
EXOC1		PPP1R14B
EXOC2		FCN1
EXOC3		CISD3
EXOC4		BTN2A2
EXOC5		IRF5
EXOC6		PLXNB2
EXOC7		AKT3
EXOC8		CCDC112
GLIPR2		GSN
OPA1		EXT2
RALA		ME2
RALB		HCK
RRAGA		ABCA1
RRAGC		ZMYM1
RRAGD		FCGR2B
STX17		METTL7A
STX8		ATP5SL
TBC1D14		CPQ
TBC1D25		NINJ1
TBC1D7		SORBS3
TRAPPC1		TYMS
TRAPPC2		TPP1
TRAPPC3		FRG1B
TRAPPC4		XPO7
TRAPPC5		HLA.DRB1
TRAPPC6A		TCF7L2
TRAPPC8		RAB13
TRAPPC9		PYGL
TRAPPC10		FZD2
ACBD5		CSTA
ALPL		SIPA1L2
EPG5		GAS7
VPS33A		HOOK3
FUNDC1		SAMHD1
LRSAM1		COPRS
NRBF2		HLA.DPA1
PEX5		TRAM2
RCAN1		CD74
SCOC		TBL2
SIN3A		TRIP10
SIN3B		LINC00662
NCOA4		CAMSAP2
SNAP29		FMNL2
TBC1D5		FPR1
PGAM5		CTSH
TECPR1		BASP1
TFEB		ATF5
TOMM7		BAIAP2.AS1
UBE2A		P2RY13
UBE2D2		NCKAP5L
UBE2D3		CXCL16
UBE2L3		SPI1
UBE2N		DDC
VDAC2		PLAUR
AP1G1		CLEC7A
ALPI		QPCT
ARL2		PLAU
BDNF		HLA.DQA1
CAPN5		ARHGEF10L
CAPN3		SIRPB2
CAPN6		CD9
AP1S1		SGK1
CSNK2A1		DSE
CSNK2B		SLC16A3
CTSV		TLR2
E2F1		CNPY3
EIF4EBP2		AXL
HRAS		C3
INS		OLR1
IRS1		UNC5B
ITPR2		SNX7
ITPR3		PALD1
JUN		LEPREL1
KRAS		DAPK1.IT1
NFKBIB		LPCAT2
NFKBIE		CTD.2006C1.2
NRAS		TNS3
PDPK1		ADORA3
PLCG1		ST3GAL6
PPP2CA		ALDH2
PPP2CB		SECTM1
PPP2R1A		PACSIN2
PPP2R1B		HTRA1
PPP2R2B		IRAK3
PPP2R2C		PLXNC1
PPP2R3A		44986
PPP2R4		HLA.DQB1
PPP2R5A		PID1
PPP2R5B		OGFRL1
PPP2R5C		RP11.173M1.8
PPP2R5D		BRI3
PPP2R5E		EPB41L2
PRKCA		MMP2
PRKCB		SLC15A3
PRKCG		PLEKHO1
MAP2K4		HK2
SHC1		LINC00877
SMPD1		GNA15
SOD1		APOL4
SOS1		RGS18
TRAF1		LRRC25
UBC		C3AR1
VDAC3		S100A9
IRS4		GK
EIF4EBP3		HLA.DRB5
TRADD		HLA.DPB1
RIPK1		GS1.124K5.11
AP1G2		TNFAIP8L2
AP1M1		MID1IP1
MAP3K14		ENTPD1
KEAP1		HYAL2
TELO2		RNF13
AP1M2		TK1
CAPN9		SLITRK4
CAPN11		RP5.836J3.1
VPS39		RP11.326C3.2
CAPN7		RNU1.56P
FKBP8		RGL1
VPS41		P2RY2
EIF2AK1		NRGN
PPP2R3B		LRRC6
WAC		LILRA3
PPP2R3C		GCSAML.AS1
AP1AR		EXOC3L1
PPP2R2D		CYP2C8
TIGAR		AQP9
CAPNS2		AC016725.4
NFKBID		VCAN
CAPN13		APEX2
AP1S3		MRPL40
CAPN12		VASH1
CAPN8		BCAT1
EIF2AK4		C1orf54
CAPN14		CCDC124
EEF1A1		IVD
EVA1A		PHF16
GFAP		FKBP2
ATG13		CRTAP
PRKAB2		IL18
PRKAG1		TTC7B
PRKAG2		TRAM2.AS1
PRKAG3		TLR5
ARL13B		RP11.834C11.4
ATM		PGM5
CETN1		IGSF21
CFTR		TNN
CHMP2A		TGFB2
CHMP3		SLC12A5
CHMP4A		SERPING1
CHMP4C		RP3.522D1.1
CHMP6		RP11.344B5.2
CHMP7		RNA5SP216
CSNK2A2		RENBP
DYNC1H1		PRSS12
DYNC1I1		PDGFB
DYNC1I2		NCMAP
DYNC1LI2		MTRNR2L3
DYNLL1		LINC00920
DYNLL2		IL1R1
EPAS1		GSTA2
HBB		GSTA1
HSF1		FZD1
HSP90AA1		FCGR1A
LAMTOR2		DSC2
LAMTOR3		CTD.2647L4.5
LAMTOR5		CTD.2616J11.4
MFN1		CDC42BPB
MTERF3		C12orf39
MTMR3		AP003774.4
MVB12A		ADAMDEC1
MVB12B		FILIP1L
PARK7		CYBRD1
PCNT		POMGNT2
PLIN2		RRM2B
PRKN		FANCB
RPS27A		NPTN
SLC38A9		C19orf38
TOMM20		HLA.DMB
TOMM22		MSRB2
TOMM40		BHLHE41
TOMM5		CTD.2369P2.8
TOMM6		STAM
TOMM70		RNF25
TSG101		TYMP
TUBA1A		GIPC2
TUBA1C		CLIC2
TUBA3C		CAMLG
TUBA3D		MICAL2
TUBA3E		ZNF516
TUBA4A		RNF144B
TUBA4B		PTCHD3P1
TUBA8		MTFMT
TUBAL3		NPHP4
TUBB1		GRHPR
TUBB2A		PDGFC
TUBB2B		ALG3
TUBB3		OS9
TUBB4A		POLE3
TUBB4B		CLMN
TUBB8		SIGMAR1
TUBB8B		RP11.603J24.17
UBA52		LHFPL2
UBAP1		CPED1
UBB		RP5.930J4.4
UBE2V1		SS18L2
USP30		IMPA2
VCP		CD4
VIM		NOTCH2
VPS28		SMCO4
VPS37A		NEU1
VPS37B		RPGR
VPS37D		KANK1
WDR45B		JAM2
BECN2		CDCA7L
IFNA1		IDO2
IFNA10		HLA.DQB2
IFNA13		ZNF124
IFNA14		SIGLEC7
IFNA16		LAPTM5
IFNA17		IRAK1BP1
IFNA2		AC007246.3
IFNA21		TTC32
IFNA4		BMS1
IFNA5		GPX4
IFNA6		KCNMB1
IFNA7		NSDHL
IFNA8		NDRG2
AKT2		MRPS9
CD80		TCEAL8
GBP1		LY6G5C
MCL1		RP11.617F23.1
MTM1		MOB3B
SOX1		GPAM
WRN		ERCC1
KL		GRK4
EI24		DENND6B
HDAC5		PROCR
SLC6A14		CTD.2037K23.2
CIC		ZNF333
GABARAPL3		TK2
DISC1		ENPP1
CEP55		LMAN2L
ATAD3A		ACVR1
MEG3		PLD4
RAB25		C5AR1
RHBDF1		IFITM3
HMGN5		C1orf162
ARID5B		IFNGR1
GBP6		MPEG1
TET3		ETS2
VMA21		SIGLEC1
GBP7		IFI27
CISD2		SLC31A2
AMPK		COTL1
ATG2		LAIR1
ATG32		S100A11
ATG40		LGALS3BP
BAD		SAT1
CBL		CCDC88A
CUE5		SLC7A7
FAM134B		EMR2
MAP1LC3B2		TLR4
MAP3K12		DMXL2
MAP3K15		CEBPB
MAP3K3		IFNGR2
MAP3K5		ZNF385A
MAP3K6		RHOB
MAP3K7		APLP2
MAPK10		TTYH3
MAPK14		CD300E
NDP52		IFI6
NIX		CSTB
OPTN		NUDT16
PIK3CA		EMILIN2
PIK3CB		ANXA5
PIK3CD		CFP
PIK3CG		SCARB2
PIK3R1		LY96
PIK3R2		DUSP6
PIK3R3		SIRPB1
PIK3R5		GLUL
PIK3R6		NAGK
RBCC1		LILRB3
RPN10		RRAS
SMURF1		LIMS1
STBD1		ASAH1
TAX1BP1		RBM47
VPS33B		SIGLEC14
ABL2		LGALS3
ACER2		SLC11A1
ADRA1A		SLC1A3
ADRB2		MGLL
ATP13A2		SLC8A1
ATP6V0A2		RP11.290F20.3
ATP6V0C		TIMP1
ATP6V0D1		MGAT1
ATP6V0D2		RNASET2
ATP6V0E1		ITM2B
ATP6V0E2		HK3
ATP6V1A		H2AFY
ATP6V1B1		FAM26F
ATP6V1C1		LGALS9
ATP6V1C2		ITSN1
ATP6V1D		ZYX
ATP6V1E1		MCTP1
ATP6V1E2		CSF3R
ATP6V1G1		RHOG
ATP6V1G2		FBP1
ATP6V1H		CECR1
AUP1		CORO1B
BCL2L11		FNIP2
BOK		ACTN1
C9orf72		CCR1
CDC37		GNAI2
CDK5		C2
CDK5R1		RHOA
CLEC16A		BEST1
CLU		TRIP6
CPTP		LYN
CTTN		CAMK1
DAP		IL6R
DAPK3		OAZ1
DAPL1		LILRA1
DCN		OSCAR
DDRGK1		RAB32
DEPDC5		IFIT3
DEPP1		IL1B
EEF1A2		ATP1B1
EIF4G2		YBX1
ELAPOR1		GNAQ
EP300		RXRA
EPM2A		CSF2RA
ERCC4		SLC12A7
FBXO7		ETV5
FBXW7		ALCAM
FEZ1		MEF2C
FLCN		YWHAG
FOXK1		ACP2
FOXK2		RNH1
FYCO1		COMT
FZD5		SLC43A3
GATA4		RASGEF1B
GBA		HSPA1A
GOLGA2		IER3
GPR137		CD180
GPR137B		FFAR2
GPSM1		PRDX1
GSK3A		CLEC12A
GSK3B		CSF2RB
HAX1		S100A10
HERC1		JDP2
HMGB1		CTTNBP2NL
HTR2B		CMTM7
HTRA2		TMSB10
HTT		MITF
HUWE1		TRIB1
IFI16		OAS3
IKBKG		TREM1
IL10		S100A8
IL10RA		ZFAND5
IL4		ARPC1B
KAT5		CD300C
KAT8		SERF2
KDM4A		SLC7A8
KDR		NR1H3
KIF25		GSTO1
KLHL22		CXCL2
KLHL3		ADRBK2
LACRT		SIGLEC10
LAMP3		FGD2
LARP1		SCIMP
LEP		ITPRIPL2
LGALS8		RASSF4
LZTS1		JUP
MAPK15		CDKN1C
MET		ZEB2
MFSD8		POU2F2
MID2		WARS
MIR199A1		SYK
MIRLET7B		HLA.DMA
MT3		GAPT
MTCL1		TBXAS1
MTDH		TMEM176A
MTMR4		KIAA0930
MTMR8		FGR
MTMR9		RGS2
NEDD4		CHST15
NLRP6		EVI5
NPRL2		PLBD1
NRBP2		HLA.DQA2
ORMDL3		TMEM176B
OSBPL7		TCF4
PAFAH1B2		ABCC3
PHB2		CBFA2T3
PHF23		ARHGAP24
PIM2		ADAM28
PIP4K2A		SPRED1
PIP4K2B		BCL2A1
PIP4K2C		SRGAP1
PJVK		CIITA
PLEKHF1		FCER1A
POLDIP2		BACH1
PRKD1		NAAA
PTPN22		ZNF710
RAB39B		RTN1
RAB3GAP1		CXorf21
RAB3GAP2		DST
RAB8A		AP001053.11
RASIP1		LGALS1
RETREG1		TNFRSF1B
RETREG3		CD93
RIPK2		WDFY4
RMC1		BTK
RNF152		GDI2
RNF41		TAGLN
RNF5		STK38L
ROCK1		PRCP
RUFY4		KYNU
SCFD1		MEF2A
SEC22B		ALOX5
SESN3		NEAT1
SMCR8		CTNND1
SMG1		HCLS1
SNCA		CD55
SNRNP70		GSTP1
SNX32		RP11.145M9.4
SNX5		C20orf27
SOGA3		FAM49A
SPTLC1		YWHAH
SPTLC2		HLA.DOA
SREBF1		CAT
STAT3		NAP1L1
STING1		SNX27
STUB1		HHEX
SUPT5H		CMTM6
SVIP		SORT1
SYNPO2		CUX1
TAB2		NANS
TAB3		HDAC9
TICAM1		SLC31A1
TLK2		MRVI1
TMEM150A		PKIB
TMEM150B		SCRN1
TMEM150C		HBEGF
TMEM39A		ICAM4
TMEM59		CD1D
TP53INP1		MAP3K11
TPCN2		CCDC18
TRIB3		TLR8
TRIM13		GPBAR1
TRIM14		NBPF10
TRIM21		ARL11
TRIM22		ADAM15
TRIM27		EVI2B
TRIM34		FLT3
TRIM38		ZNF106
TRIM5		OPN3
TRIM6		BMP2K
TRIM65		SVIL
TRIM68		CCDC170
TRIML1		DOCK4
TRIML2		MILR1
UBA5		RAPH1
UBQLN1		PTGS1
UBQLN2		FRMD4B
UBQLN4		TMEM51
UCHL1		HRH1
UFC1		KCNJ5
UFL1		FRMD4A
UFM1		MYOF
USP13		LPAR6
USP33		TBC1D12
USP36		CACUL1
VPS13C		TLR1
VPS13D		VASP
VPS26A		RTN4
VPS26B		IGF1
VPS35		TMEM86A
WASHC1		OSBPL1A
WDR24		RN7SL138P
WDR41		GAL3ST4
WDR6		QKI
ZC3H12A		DHRS9
ZMPSTE24		STARD13
		ARHGAP6
		WLS
		NLRP3
		ACER3
		BLVRA
		EMP2
		CXCL12
		KLF3
		PCDH12
		GOLIM4
		ARRB2
		RP11.489O18.1
		JAK2
		PLXND1
		RNF217
		CX3CR1
		SLC38A6
		ZNF503
		CNTLN
		H1F0
		MAML3
		C10orf11
		SIGLEC11
		B3GNT5
		ARRB1
		ACSM5
		COLGALT1
		APOBEC3A
		ITGB2
		SIGLEC9
		IL1RN
		SPATA6
		RGS12
		CCL3
		ALDH1A1
		FCHO2
		MTSS1
		ARHGEF40
		SNX9
		MERTK
		DOCK5
		WSB1
		OTUD1
		MX2
		NRIP1
		LILRB1
		NUMB
		NCOR2
		PTGIR
		RN7SL368P
		SYNGR2
		TRPM2
		VMO1
		MCOLN1
		MT2A
		PTPN6
		CD83
		LACTB
		HES4
		NRP2
		EGR3
		NLN
		GAS6
		KCNQ1
		TRIO
		MS4A14
		PLEC
		PIK3AP1
		SWAP70
		EDN1
		PRAM1
		MRAS
		RGAG4
		LPL
		TPPP3
		ARAP3
		KNDC1
		NT5DC4
		PTGES
		RP11.701P16.5
		RP11.1008C21.1
		LDLRAD3
		LYPD2
		AC104809.4
		RP11.212I21.4
		CKB
		TNFRSF8
		KIAA0513
		LILRA5
		CDA
		CASP5
		RASGRP4
		HCAR3
		EMR1
		C5AR2
		NR4A1
		VENTX
		FAM110B
		SLC8A1.AS1
		CDC42EP2
		STXBP2
		LTA4H
		NEURL
		ZMYND15
		L1TD1
		TPTEP1
		CARD9
		ACPP
		ANKRD50
		RP11.416N2.4
		DAGLA
		CRX
		CLEC4E
		PPP1R17
		C10orf54
		RNU6.485P
		SNORA37
		CEACAM3
		RP11.338C15.3
		SPIC
		TTYH2
		SRGAP2
		TMTC1
		CTD.2006K23.1
		RNU1.134P
		SPP1
		HOTAIRM1
		RNU6.574P
		SMAD1
		RP11.2B6.2
		CLEC5A
		NANOS3
		P2RX1
		NBPF14
		GSTA4
		RASAL2
		ASRGL1
		TBPL2
		THBD
		RHOBTB1
		PPM1N
		DCBLD2
		SEMA3C
		ZNF618
		RHOC
		SLC2A6
		GAB2
		FAM20C
		PLA2G7
		RNU2.59P
		SCPEP1
		ALDH1B1
		C5orf30
		GUCY1B3
		LINC00936
		AC078819.1
		PPARGC1B
		CTD.3064M3.7
		RP11.499F3.2
		PSTPIP2
		LGALS2
		HLX
		EBI3
		RNU6.82P
		CD1E
		RP11.343N15.5
		FPGS
		PLA2G4C
		RP13.270P17.3
		CTD.2186M15.3
		HIP1
		ZBTB8B
		RP1.92O14.6
		RNU4.80P
		RFESD
		PELI3
		IL17D
		DCDC2
		ALS2CL
		AC009495.4
		MTHFD2
		AGPAT9
		WDHD1
		PPM1J
		ZBTB7A
		IL4I1
		SLC25A51
		NBPF9
		EDA2R
		PNPLA6
		RP11.218M22.1
		SERPINF2
		PPFIA3
		BCAR3
		PTRHD1
		PEX16
		PPCS
		TRIM45
		INF2
		CPNE8
		ANAPC2
		ANO6
		BBC3
		PRR11
		ZNF343
		EVI5L
		MAN2C1
		ZNF524
		ARAP1
		ZNF169
		PLAGL2
		ARMCX6
		S100A4
		AHR
		FCER2
		ADRBK1
		GNB1
		TMLHE
		NUDT8
		RNU1.124P
		PFKFB4
		STAT2
		RNA5SP383
		RP11.770J1.5
		UBL7.AS1
		TMEM11
		CD63
		RAD23A
		NCKAP1L
		COX8A
		MAFG
		SP1
		HMG20B
		TLN1
		PPP1R11
		RN7SL512P
		SLC2A11
		ALDOA
		HSPH1
		RP5.1085F17.3
		DCUN1D1
		MCOLN3
		CREB5
		CD1C
		RP11.737O24.5
		FBXW9
		TPD52L2
		GAS2L3
		MMP9
		SLFN11
		TMEM106A
		ZNF625
		TMEM144
		ATP2A2
		SNORD109A
		VSIG10
		TMEM51.AS1
		TMEM255A
		TMEM182
		SLC4A8
		SLC45A4
		SLAMF8
		SCN1B
		RPP25
		RP11.750H9.5
		RP11.705O1.8
		RP11.603J24.14
		RP11.443A13.5
		RP11.379F4.8
		RP11.305E6.4
		RP11.2C24.6
		RP11.1407O15.2
		RP11.1017G21.5
		RNY4P7
		RNU5E.1
		RN7SL288P
		RN7SK
		PKD1L3
		OLFML3
		ME1
		LL22NC03.86G7.1
		LINC00854
		KLHDC8B
		KLF7.IT1
		KB.1958F4.1
		ITPKC
		ITGA9
		GAS2L1
		FAM161B
		CTC.458I2.2
		CTC.232P5.3
		CPNE2
		CMYA5
		CD163L1
		AC097721.2
		AC005786.7
		WDR61
		SYNDIG1L
		SSH3
		IDUA
		CDK2
		ODF3B
		RELT
		LRRC59
		RP11.169K16.9
		SCML1
		CTTNBP2
		PARVB
		C8orf58
		SLC29A1
		RN7SL172P
		MKNK1
		GIGYF1
		DENND1A
		CRYL1
		ALPK1
		CTC.429P9.5
		ASPH
		PGD
		TATDN3
		PER3
		RP11.109G23.3
		FMO4
		RABL6
		DUSP5
		UBXN8
		FASN
		TSPAN15
		TEF
		TDRD12
		SPTSSB
		SERAC1
		RP11.439L18.2
		RP11.407G23.4
		RP11.215N21.1
		RP11.1L12.3
		RP11.1129I3.1
		RP11.10O22.1
		PUSL1
		PNPLA7
		NOXA1
		MRC1L1
		KIT
		KIAA1211L
		HSF2BP
		FAM213B
		ETV3L
		EREG
		DNAH11
		CLEC12B
		CLDN7
		BEAN1
		RP11.66B24.4
		RP11.597D13.9
		RP11.472N13.2
		GPX3
		SAR1B
		MRPL28
		CHKA
		GABPB1.AS1
		TRAPPC13
		RN7SL500P
		ZNF554
		NEK3
		CBR1
		SPARC
		FERMT2
		AC012307.3
		RP11.192H23.6
		GINS2
		FLVCR2
		SFXN2
		LINC00900
		ZBTB10
		TNS1
		FKBP15
		SPATS2L
		TOR2A
		STX10
		DENND5A
		EID2B
		SNAI3.AS1
		LIN7B
		ACOX3
		RALGPS1
		CBY1
		HSPA6
		SEMA3A
		RP11.611E13.2
		RP11.504P24.8
		APTX
		NPM1
		RALGAPA2
		TRAF3
		TRMT1
		TMEM219
		C4orf48
		TMED8
		ZNF546
		ZNF570
		RP11.248G5.8
		ZNF773
		RP4.781K5.6
		PLEKHO2
		TEP1
		KCNE1
		MARCO
		IL8
		WWC2
		SBF2
		KCNJ2
		WDR17
		KANK2
		ADRB1
		RP11.452H21.4
		C20orf194
		LYVE1
		DPYD
		CDC42BPA
		ANKRD22
		RN7SL297P
		BCL6
		RYR1
		PROS1
		IER5L
		ACOT11
		GLIS3
		CABP4
		FAM21C
		CTBP2
		C11orf82
		PTTG1IP
		TSPAN4
		ABR
		ZBTB7C
		SV2C
		SPTLC3
		RP11.588H23.3
		RNF112
		RAI14
		PMP22
		NAV2.IT1
		NAALADL2
		MIR3671
		MAMDC2
		GUCY1A2
		GPRC5C
		CPNE4
		CCL8
		ANKRD29
		TENC1
		GPRC5B
		KCNMA1
		BAIAP2
		BATF2
		METRNL
		STON2
		SLIT3
		RNU1.91P
		RNU1.67P
		RN7SL57P
		RN7SL19P
		OR52K2
		OPLAH
		NR2F2
		NID1
		LRRC43
		LINC00977
		LINC00599
		KCNJ10
		FCGR1B
		FAM212A
		CYP4B1
		CTC.429P9.1
		C7
		ASGR1
		AIFM3
		RP11.242F4.2
		CDH23
		SUCNR1
		LILRA6
		TMEM170B
		CAMKK1
		CLIP2
		RP11.110I1.6
		A1CF
		BST1
		RILP
		PAXBP1.AS1
		RP11.314B1.2
		RP11.1008C21.2
		PTGS2
		LOXL3
		HDAC11
		CTD.2270L9.4
		AMPD2
		ABCC9
		ENDOG
		MYCL
		COQ2
		LRRC29
		EFNB1
		MAPKAPK3
		FOXP1.IT1
		KLHL17
		NADK
		NTAN1
		C1orf159
		CXCL9
		KCNJ14
		SNX8
		CBWD1
		GPR35
		BEX1
		S100A6
		WDR19
		TMEM164
		UGGT2
		ZNF670
		ACADS
		SOX4
		UNC45B
		CTD.2540B15.11
		GNMT
		FIBP
		ZNF213
		PTPRO
		RN7SL364P
		RARA
		SNAP23
		CTC.503J8.6
		BRMS1
		AGPAT1
		MTF1
		TAB1
		GGA1
		ILVBL
		FCGR3B
		NUDT2
		FAM46A
		RP11.876N24.4
		SERPINF1
		NAV1
		EGR1
		FUCA1
		DTNA
		ZCCHC14
		VCAM1
		CD209
		SOCS6
		NINJ2
		TRIM47
		KLHL5
		CREBL2
		GPR82
		GATM
		RBP7
		AP001055.6
		MARVELD1
		MAF
		CAPZA2
		ITGB5
		MMP19
		PTMS
		NUDT3
		FARSB
		ZNF185
		ZNF629
		USF2
		LINC00865
		RP11.346C20.3
		SLC11A2
		ST14
		DLD
		ATP1B3
		LRRFIP1
		VNN1
		DRAP1
		PFN1
		SLC24A4
		SRGN
		LYST
		MIDN
		SH3BP2
		RTN3
		TMSB4X
		PDLIM5
		CSK
		IFITM2
		PLCB2
		CYTH4
		RNF149
		GNB4
		LFNG
		RAB10
		TESC
		RRP12
		CTD.2514K5.2
		FYB
		ISG15
		MYO1F
		HSBP1
		MTMR11
		SPN
		OAS1
		ACVR1B
		ACTB
		CFL1
		ARPC2
		FRAT2
		CYP1B1
		GMFG
		SH3BGRL
		SH2B3
		RP11.973H7.3
		SLC6A12
		RP11.96D1.9
		RP11.809N8.2
		RP11.764K9.1
		RETN
		LINC00871
		LINC00347
		COL18A1
		AP000569.9
		AC093627.10
		C17orf100
		SLC36A1
		CHAF1A
		C11orf21
		RP5.1024G6.8
		C2orf44
		ZFYVE19
		PVRL1
		SLC26A6
		CTC.428G20.3
		HS6ST1
		44987
		MAPK7
		HSDL2
		FAM214B
		C20orf96
		FCF1
		CCSAP
		C14orf142
		E4F1
		THAP2
		AGTRAP
		KCTD9
		ANKRD42
		YPEL2
		MYB
		RBM48
		IL18BP
		RAD52
		CD27.AS1
		HFE
		ZNF7
		UNC119
		RBBP5
		NUDT22
		LRRK1
		CTC.378H22.2
		ANKRD27
		KANSL1.AS1
		NSUN6
		ARRDC1
		ZC3H14
		PPP1R3B
		HDDC3
		MAD2L2
		PLOD3
		PPM1D
		ZNF45
		MRPL55
		ZFYVE27
		SPAG5.AS1
		RABGAP1
		TFDP1
		MXI1
		NELFE
		C1orf109
		EXOG
		TBRG4
		SLC6A6
		BCL2L13
		DPM3
		NUP188
		DEDD2
		MPST
		LSMD1
		GMDS.AS1
		TGFB1
		SUGP1
		M6PR
		CLIP4
		C7orf26
		TAX1BP3
		TOR4A
		RCHY1
		C1orf86
		ZSCAN32
		MAPKAPK5
		PSEN1
		CAMTA1
		ASB16.AS1
		NME7
		LRRC40
		MSRB1
		TRIM41
		PREP
		ABI3
		ZNF746
		CREB3
		RERE
		PHC2
		NDUFV3
		CD244
		RLIM
		TMEM33
		TNFRSF1A
		ABHD6
		VCL
		C16orf70
		GINM1
		TTC22
		SIRT5
		DNPH1
		ANKRA2
		KTI12
		POLR2I
		RSU1
		POMGNT1
		SLC1A4
		FLII
		SH2D3C
		ENY2
		EPN1
		TYK2
		ITPK1
		SURF1
		EDEM3
		C1orf35
		C1orf27
		NLK
		CSTF2T
		PICALM
		PPIL3
		MRPL52
		RP11.18I14.10
		COG3
		ACP5
		RRM1
		SRM
		AHDC1
		NAA20
		MORF4L2
		CERS5
		NDUFA11
		IMMT
		BST2
		SLC12A9
		QSER1
		RAP1GAP2
		C15orf39
		FBRSL1
		PARVG
		RUVBL1
		SMYD4
		DSCR3
		RP11.139H15.1
		TMEM127
		VPS29
		COX19
		PSMC4
		GPS1
		NDUFS4
		ZNF500

## Sheet: TolRG
Supplementary Table 5. Gene list corresponding to Figure 2B- TolRG.
Genes only in TolRG	TolRG ∩ MP1 gene	Genes only in MP1
AKT1	AKT3	IGSF6
AKT2	CCL3	RAB31
CASP8	CD14	CD163
CCL4	CD86	ADAP2
CCL5	CXCL9	CPVL
CD40	IL1B	CST3
CD80	IRF5	CSF1R
CHUK	LY96	FAM198B
CTSK	MYD88	C1QB
CXCL10	NFKBIA	TYROBP
CXCL11	RAC1	CD36
CXCL8	SPP1	C1QA
FADD	TAB1	MS4A6A
FOS	TLR1	MSR1
IFNA1	TLR2	APOC1
IFNA10	TLR4	CEBPA
IFNA13	TLR5	NRP1
IFNA14	TLR7	AIF1
IFNA16	TLR8	C1QC
IFNA17	TOLLIP	GPNMB
IFNA2	TRAF3	SLC43A2
IFNA21	TRAF6	PTAFR
IFNA4		PLXDC2
IFNA5		FAM20A
IFNA6		ZNF467
IFNA7		APOE
IFNA8		MS4A7
IFNAR1		PLTP
IFNAR2		LILRB4
IFNB1		MAFB
IKBKB		FCER1G
IKBKE		PDK4
IKBKG		MGST1
IL12A		FSCN1
IL12B		TNFAIP2
IL6		ARHGEF11
IRAK1		HOMER3
IRAK4		CFD
IRF3		KCTD12
IRF7		LRP1
JUN		F13A1
LBP		KIAA1598
MAP2K1		SLCO2B1
MAP2K2		FPR3
MAP2K3		HMOX1
MAP2K4		CUEDC1
MAP2K6		SDC3
MAP2K7		CNRIP1
MAP3K7		ADAM9
MAP3K8		SEPP1
MAPK1		ZSCAN20
MAPK10		ZNF304
MAPK11		TNFSF15
MAPK12		THNSL2
MAPK13		TFAP2A
MAPK14		STAB1
MAPK3		SOWAHD
MAPK8		SLCO6A1
MAPK9		SH2B2
NFKB1		SASH1
PIK3CA		S100Z
PIK3CB		RP11.983P16.4
PIK3CD		RP11.403P17.3
PIK3CG		RCN3
PIK3R1		PINLYP
PIK3R2		PCYT2
PIK3R3		PCSK1
PIK3R5		P2RY6
RELA		OLFML2B
RIPK1		MIR4459
STAT1		METTL7B
TAB2		LYNX1
TBK1		LINC00441
TICAM1		LGMN
TICAM2		KIAA1614
TIRAP		H2AFY2
TLR3		FTO.IT1
TLR6		FKBP1B
TLR9		FGD6
TNF		DPYD.IT1
		CLHC1
		B3GNT7
		ARSD.AS1
		ALDH3B1
		AC108488.4
		AC011899.9
		AC005329.7
		FOLR2
		CD68
		LMO2
		A2M
		VSIG4
		GRN
		MS4A4A
		SPECC1
		FCGRT
		NPC2
		GINS3
		CTIF
		SIRPA
		CLEC10A
		LTBR
		NPL
		IFI30
		RP11.626G11.3
		LY86
		MGST2
		CEBPD
		LILRA2
		RP11.1143G9.4
		HNMT
		TGFBI
		YBX3
		MARCKS
		GPR34
		AKIP1
		GPR146
		OSBPL11
		MPP1
		LACC1
		CDK2AP1
		KCNE3
		FCGR2A
		OAZ2
		EFCAB11
		RNF130
		MFSD1
		PAPSS2
		ARRDC4
		EPS8
		RP11.284M14.1
		FLI1.AS1
		ANPEP
		TIMP2
		ZFHX3
		EPB41L3
		EHD4
		DPYSL2
		FGD4
		TMEM69
		CPM
		CYBB
		ARID3A
		ATP6V1B2
		PILRA
		RN7SL99P
		PLA2G15
		PSAP
		NFAM1
		DAB2
		ARHGAP32
		TREM2
		CD300LF
		P2RX7
		RNF135
		ZNF703
		DCHS1
		CTSS
		CD302
		GPX1
		SLC40A1
		RP11.342K6.1
		KCNK6
		CPT2
		ENG
		CTSB
		CDCP1
		CTD.3222D19.5
		GDE1
		HOXB.AS1
		DOK3
		CLEC4A
		LIPA
		CYFIP1
		RIN2
		DECR2
		SLC16A5
		CTSF
		GNS
		LILRB2
		CMKLR1
		FN1
		MCCC1
		C19orf40
		PRKAG2.AS1
		NCF2
		CEBPG
		SMPDL3A
		COL11A2
		SH3TC1
		SULT1A1
		TBC1D8
		GHDC
		TFEC
		SPATA33
		RNASE6
		LYZ
		THEMIS2
		GBE1
		FTL
		MPI
		BLVRB
		UNC93B1
		GM2A
		MCU
		INSR
		TKT
		PLEKHM2
		GRINA
		DUSP3
		FGL2
		SKAP2
		TNFSF13B
		HAVCR2
		HLA.DRA
		FCGR3A
		ITGAX
		LST1
		VPS18
		SYT17
		APH1A
		SPR
		HCFC1R1
		TMEM201
		FCGBP
		ADAP1
		HSD17B4
		NAGA
		MNDA
		SDCBP
		KLF4
		C7orf49
		SLC2A8
		CD33
		COA6
		PPT1
		ZNF259
		CPPED1
		ACSL1
		AP1S2
		DCUN1D5
		FTH1
		PLD3
		TUBA1B
		IL13RA1
		DHRS3
		STAC3
		GUCY1A3
		NCAPG2
		RPUSD1
		CREG1
		OPRL1
		RAP2A
		PAOX
		PPP1R14B
		FCN1
		CISD3
		BTN2A2
		PLXNB2
		CCDC112
		GSN
		EXT2
		DHRSX
		ME2
		HCK
		ABCA1
		ZMYM1
		FCGR2B
		METTL7A
		ATP5SL
		CPQ
		NINJ1
		SORBS3
		TYMS
		TPP1
		FRG1B
		XPO7
		HLA.DRB1
		TCF7L2
		RAB13
		PYGL
		FZD2
		CSTA
		SIPA1L2
		GAS7
		HOOK3
		SAMHD1
		COPRS
		HLA.DPA1
		TRAM2
		CD74
		TBL2
		TRIP10
		LINC00662
		CAMSAP2
		SERPINA1
		FMNL2
		FPR1
		CTSH
		PEA15
		BASP1
		ATF5
		BAIAP2.AS1
		P2RY13
		NCKAP5L
		CXCL16
		SPI1
		DDC
		PLAUR
		CLEC7A
		QPCT
		PLAU
		HLA.DQA1
		ARHGEF10L
		SIRPB2
		CD9
		SGK1
		DSE
		SLC16A3
		CNPY3
		AXL
		C3
		OLR1
		UNC5B
		SNX7
		PALD1
		LEPREL1
		DAPK1.IT1
		LPCAT2
		CTD.2006C1.2
		TNS3
		ADORA3
		ST3GAL6
		ALDH2
		SECTM1
		PACSIN2
		HTRA1
		IRAK3
		PLXNC1
		44986
		HLA.DQB1
		PID1
		OGFRL1
		RP11.173M1.8
		BRI3
		EPB41L2
		MMP2
		SLC15A3
		PLEKHO1
		HK2
		LINC00877
		GNA15
		APOL4
		RGS18
		LRRC25
		C3AR1
		S100A9
		GK
		HLA.DRB5
		HLA.DPB1
		GS1.124K5.11
		TNFAIP8L2
		MID1IP1
		ENTPD1
		HYAL2
		RNF13
		TK1
		SLITRK4
		RP5.836J3.1
		RP11.326C3.2
		RNU1.56P
		RGL1
		P2RY2
		NRGN
		LRRC6
		LILRA3
		GCSAML.AS1
		EXOC3L1
		CYP2C8
		AQP9
		AC016725.4
		VCAN
		APEX2
		MRPL40
		VASH1
		BCAT1
		C1orf54
		CCDC124
		IVD
		PHF16
		FKBP2
		CRTAP
		IL18
		TTC7B
		TRAM2.AS1
		RP11.834C11.4
		PGM5
		LEPR
		IGSF21
		TNN
		TGFB2
		SLC12A5
		SERPING1
		RP3.522D1.1
		RP11.344B5.2
		RNA5SP216
		RENBP
		PRSS12
		PDGFB
		NCMAP
		MTRNR2L3
		LINC00920
		IL1R1
		GSTA2
		GSTA1
		FZD1
		FCGR1A
		DSC2
		CTD.2647L4.5
		CTD.2616J11.4
		CDC42BPB
		C12orf39
		AP003774.4
		ADAMDEC1
		FILIP1L
		CYBRD1
		POMGNT2
		RRM2B
		FANCB
		NPTN
		C19orf38
		HLA.DMB
		MSRB2
		BHLHE41
		CTD.2369P2.8
		STAM
		RNF25
		TYMP
		GIPC2
		CLIC2
		CAMLG
		MICAL2
		ZNF516
		RNF144B
		PTCHD3P1
		MTFMT
		NPHP4
		GRHPR
		PDGFC
		ALG3
		HDAC3
		OS9
		POLE3
		CLMN
		SIGMAR1
		RP11.603J24.17
		LHFPL2
		MAPT
		CPED1
		RP5.930J4.4
		SS18L2
		IMPA2
		CD4
		NOTCH2
		SMCO4
		NEU1
		RPGR
		KANK1
		JAM2
		CDCA7L
		IDO2
		HLA.DQB2
		ZNF124
		SIGLEC7
		LAPTM5
		IRAK1BP1
		AC007246.3
		TTC32
		BMS1
		GPX4
		KCNMB1
		NSDHL
		NDRG2
		MRPS9
		TPCN1
		TCEAL8
		LY6G5C
		RP11.617F23.1
		MOB3B
		GPAM
		ERCC1
		GRK4
		DENND6B
		PROCR
		CTD.2037K23.2
		ZNF333
		TK2
		ENPP1
		LMAN2L
		ACVR1
		PLD4
		C5AR1
		IFITM3
		C1orf162
		IFNGR1
		MPEG1
		ETS2
		SIGLEC1
		IFI27
		SLC31A2
		COTL1
		CTSL
		LAIR1
		S100A11
		LGALS3BP
		SAT1
		CCDC88A
		SLC7A7
		EMR2
		DMXL2
		CEBPB
		IFNGR2
		ZNF385A
		RHOB
		APLP2
		TTYH3
		CD300E
		IFI6
		CSTB
		NUDT16
		NAMPT
		EMILIN2
		ANXA5
		CFP
		SCARB2
		DUSP6
		SIRPB1
		GLUL
		NAGK
		LILRB3
		RRAS
		LIMS1
		ASAH1
		RBM47
		SIGLEC14
		LGALS3
		SLC11A1
		SLC1A3
		MGLL
		SLC8A1
		RP11.290F20.3
		TIMP1
		MGAT1
		RNASET2
		CDKN1A
		ITM2B
		HK3
		H2AFY
		FAM26F
		LGALS9
		ITSN1
		ZYX
		MCTP1
		CSF3R
		RHOG
		FBP1
		CECR1
		CORO1B
		FNIP2
		ACTN1
		CCR1
		GNAI2
		NLRC4
		CTSA
		PRKACA
		C2
		RHOA
		BEST1
		TRIP6
		LYN
		CAMK1
		IL6R
		OAZ1
		LILRA1
		OSCAR
		DRAM1
		CTSD
		PLIN3
		IRS2
		RAB32
		IFIT3
		ATP1B1
		YBX1
		GNAQ
		RXRA
		CSF2RA
		SLC12A7
		ETV5
		ALCAM
		MEF2C
		GAA
		YWHAG
		ACP2
		RNH1
		COMT
		SLC43A3
		RASGEF1B
		HSPA1A
		IER3
		CD180
		SOD2
		FFAR2
		PRDX1
		CLEC12A
		CSF2RB
		S100A10
		TSPO
		JDP2
		CTTNBP2NL
		CMTM7
		TMSB10
		MITF
		TRIB1
		OAS3
		TREM1
		S100A8
		ZFAND5
		ARPC1B
		CD300C
		SERF2
		SLC7A8
		NR1H3
		GSTO1
		LMNA
		CXCL2
		ADRBK2
		SIGLEC10
		FGD2
		SCIMP
		ITPRIPL2
		RASSF4
		JUP
		CDKN1C
		ZEB2
		POU2F2
		WARS
		SYK
		HLA.DMA
		GAPT
		TBXAS1
		TMEM176A
		KIAA0930
		SIDT2
		FGR
		NFKBIZ
		RGS2
		CHST15
		EVI5
		PLBD1
		HLA.DQA2
		PRKCD
		PAK1
		TMEM176B
		TCF4
		ABCC3
		CBFA2T3
		ARHGAP24
		ADAM28
		SPRED1
		BCL2A1
		SRGAP1
		CIITA
		FCER1A
		BACH1
		NAAA
		ZNF710
		RTN1
		CXorf21
		DST
		AP001053.11
		LGALS1
		TNFRSF1B
		CD93
		WDFY4
		BTK
		GDI2
		PYCARD
		TAGLN
		STK38L
		PRCP
		KYNU
		MEF2A
		STX7
		ALOX5
		NEAT1
		CTNND1
		HCLS1
		CD55
		GSTP1
		FKBP1A
		RP11.145M9.4
		C20orf27
		FAM49A
		YWHAH
		HLA.DOA
		CAT
		NAP1L1
		SNX27
		HHEX
		CMTM6
		SORT1
		CUX1
		NANS
		HDAC9
		SLC31A1
		VAMP8
		MRVI1
		PKIB
		SCRN1
		HBEGF
		ICAM4
		CD1D
		MAP3K11
		CCDC18
		GPBAR1
		NBPF10
		ARL11
		ADAM15
		EVI2B
		FLT3
		ZNF106
		OPN3
		BMP2K
		SVIL
		CCDC170
		RNASE1
		DOCK4
		MILR1
		RAPH1
		BID
		PTGS1
		FRMD4B
		TMEM51
		HRH1
		KCNJ5
		FRMD4A
		MYOF
		LPAR6
		EPHB2
		TBC1D12
		HGF
		CACUL1
		VASP
		RTN4
		IGF1
		TMEM86A
		OSBPL1A
		RN7SL138P
		GAL3ST4
		QKI
		DHRS9
		STARD13
		ARHGAP6
		WLS
		NLRP3
		ACER3
		BLVRA
		EMP2
		CXCL12
		KLF3
		PCDH12
		GOLIM4
		ARRB2
		RP11.489O18.1
		JAK2
		PLXND1
		RNF217
		CX3CR1
		SLC38A6
		ZNF503
		CNTLN
		H1F0
		MAML3
		C10orf11
		SIGLEC11
		B3GNT5
		ARRB1
		ACSM5
		COLGALT1
		APOBEC3A
		ITGB2
		SIGLEC9
		WDFY3
		IL1RN
		SPATA6
		RGS12
		ALDH1A1
		FCHO2
		MTSS1
		GRB2
		ARHGEF40
		SNX9
		MERTK
		DOCK5
		WSB1
		OTUD1
		MX2
		NRIP1
		LILRB1
		NUMB
		NCOR2
		PTGIR
		RN7SL368P
		LRRK2
		SYNGR2
		ATP6V0B
		TRPM2
		VMO1
		MCOLN1
		MT2A
		PTPN6
		CD83
		LACTB
		HES4
		NRP2
		EGR3
		AP1B1
		NLN
		GAS6
		KCNQ1
		TRIO
		MS4A14
		PLEC
		PIK3AP1
		SWAP70
		CCL2
		EDN1
		PRAM1
		MRAS
		RGAG4
		LPL
		TPPP3
		ARAP3
		KNDC1
		NT5DC4
		PTGES
		RP11.701P16.5
		RP11.1008C21.1
		LDLRAD3
		LYPD2
		AC104809.4
		RP11.212I21.4
		CKB
		TNFRSF8
		KIAA0513
		LILRA5
		CDA
		CASP5
		RASGRP4
		HCAR3
		EMR1
		C5AR2
		NR4A1
		VENTX
		FAM110B
		SLC8A1.AS1
		CDC42EP2
		STXBP2
		LTA4H
		NEURL
		ZMYND15
		L1TD1
		TPTEP1
		CARD9
		ACPP
		ANKRD50
		RP11.416N2.4
		DAGLA
		CRX
		CLEC4E
		PPP1R17
		C10orf54
		RNU6.485P
		SNORA37
		CEACAM3
		RP11.338C15.3
		MEFV
		SPIC
		TTYH2
		SRGAP2
		TMTC1
		CTD.2006K23.1
		RNU1.134P
		HOTAIRM1
		RNU6.574P
		SMAD1
		RP11.2B6.2
		CLEC5A
		NANOS3
		P2RX1
		NBPF14
		GSTA4
		RASAL2
		ASRGL1
		TBPL2
		THBD
		RHOBTB1
		PPM1N
		DCBLD2
		SEMA3C
		ZNF618
		RHOC
		SLC2A6
		GAB2
		FAM20C
		PLA2G7
		RNU2.59P
		SCPEP1
		ALDH1B1
		C5orf30
		GUCY1B3
		LINC00936
		AC078819.1
		EIF4EBP1
		PPARGC1B
		CTD.3064M3.7
		SH3BP4
		RP11.499F3.2
		PSTPIP2
		LGALS2
		HLX
		EBI3
		RNU6.82P
		CD1E
		RP11.343N15.5
		FPGS
		PLA2G4C
		RP13.270P17.3
		CTD.2186M15.3
		HIP1
		PLK2
		ZBTB8B
		RP1.92O14.6
		RNU4.80P
		RFESD
		PELI3
		IL17D
		DCDC2
		ALS2CL
		AC009495.4
		MTHFD2
		AGPAT9
		WDHD1
		PPM1J
		ZBTB7A
		IL4I1
		SLC25A51
		NBPF9
		EDA2R
		PNPLA6
		RP11.218M22.1
		SERPINF2
		PPFIA3
		BCAR3
		PTRHD1
		PEX16
		PPCS
		TRIM45
		INF2
		CPNE8
		ANAPC2
		ANO6
		BBC3
		PRR11
		CLTA
		ZNF343
		EVI5L
		MAN2C1
		ZNF524
		ARAP1
		ZNF169
		PLAGL2
		ARMCX6
		C12orf44
		S100A4
		AHR
		FCER2
		ADRBK1
		GNB1
		TMLHE
		NUDT8
		RNU1.124P
		PFKFB4
		TMEM39B
		STAT2
		RNA5SP383
		RP11.770J1.5
		UBL7.AS1
		TMEM11
		CD63
		RAD23A
		NCKAP1L
		COX8A
		MAFG
		SP1
		HMG20B
		TLN1
		PPP1R11
		RN7SL512P
		SLC2A11
		ALDOA
		HSPH1
		RP5.1085F17.3
		DCUN1D1
		MCOLN3
		CREB5
		CD1C
		HSPB1
		RP11.737O24.5
		FBXW9
		TPD52L2
		GAS2L3
		MMP9
		ATP6V0A1
		SLFN11
		TMEM106A
		ZNF625
		TMEM144
		ATP2A2
		SNORD109A
		VSIG10
		VPS37C
		TMEM51.AS1
		TMEM255A
		TMEM182
		SLC4A8
		SLC45A4
		SLAMF8
		SCN1B
		RPP25
		RP11.750H9.5
		RP11.705O1.8
		RP11.603J24.14
		RP11.443A13.5
		RP11.379F4.8
		RP11.305E6.4
		RP11.2C24.6
		RP11.1407O15.2
		RP11.1017G21.5
		RNY4P7
		RNU5E.1
		RN7SL288P
		RN7SK
		PKD1L3
		OLFML3
		ME1
		LL22NC03.86G7.1
		LINC00854
		KLHDC8B
		KLF7.IT1
		KB.1958F4.1
		ITPKC
		ITGA9
		GAS2L1
		FAM161B
		CTC.458I2.2
		CTC.232P5.3
		CPNE2
		CMYA5
		CD163L1
		AC097721.2
		AC005786.7
		WDR61
		SYNDIG1L
		SSH3
		IDUA
		CDK2
		ODF3B
		RELT
		LRRC59
		RP11.169K16.9
		SCML1
		CTTNBP2
		PARVB
		C8orf58
		SLC29A1
		ZKSCAN3
		RN7SL172P
		MKNK1
		GIGYF1
		DENND1A
		CRYL1
		ALPK1
		CTC.429P9.5
		ASPH
		PGD
		TUBB6
		TATDN3
		PER3
		RP11.109G23.3
		FMO4
		RABL6
		DUSP5
		UBXN8
		FASN
		TSPAN15
		TEF
		TDRD12
		SPTSSB
		SERAC1
		RP11.439L18.2
		RP11.407G23.4
		RP11.215N21.1
		RP11.1L12.3
		RP11.1129I3.1
		RP11.10O22.1
		PUSL1
		PNPLA7
		NOXA1
		MRC1L1
		KIT
		KIAA1211L
		HSF2BP
		FAM213B
		ETV3L
		EREG
		DNAH11
		CLEC12B
		CLDN7
		BEAN1
		RP11.66B24.4
		RP11.597D13.9
		RP11.472N13.2
		GPX3
		SAR1B
		MRPL28
		CHKA
		GABPB1.AS1
		TRAPPC13
		RN7SL500P
		ZNF554
		NEK3
		CBR1
		SPARC
		FERMT2
		AC012307.3
		RP11.192H23.6
		GINS2
		FLVCR2
		SFXN2
		LINC00900
		EIF4G1
		ZBTB10
		TNS1
		LAMTOR1
		FKBP15
		SPATS2L
		TOR2A
		STX10
		DENND5A
		EID2B
		SNAI3.AS1
		LIN7B
		ACOX3
		RALGPS1
		PLD1
		CBY1
		IFT88
		PIK3C2A
		HSPA6
		SOGA1
		SEMA3A
		RP11.611E13.2
		RP11.504P24.8
		APTX
		NPM1
		RALGAPA2
		TRMT1
		TMEM219
		C4orf48
		SREBF2
		TMED8
		ZNF546
		ZNF570
		RP11.248G5.8
		ZNF773
		RP4.781K5.6
		PLEKHO2
		TEP1
		KCNE1
		MARCO
		IL8
		WWC2
		SBF2
		KCNJ2
		WDR17
		KANK2
		ADRB1
		RP11.452H21.4
		C20orf194
		LYVE1
		DPYD
		CDC42BPA
		ANKRD22
		RN7SL297P
		BCL6
		RYR1
		PROS1
		IER5L
		ACOT11
		GLIS3
		CABP4
		FAM21C
		CTBP2
		C11orf82
		PTTG1IP
		TSPAN4
		ABR
		ZBTB7C
		SV2C
		SPTLC3
		RP11.588H23.3
		RNF112
		RAI14
		PMP22
		NAV2.IT1
		NAALADL2
		MIR3671
		MAMDC2
		GUCY1A2
		GPRC5C
		CPNE4
		CCL8
		ANKRD29
		TENC1
		NUPR1
		GPRC5B
		KCNMA1
		BAIAP2
		BATF2
		METRNL
		STON2
		SLIT3
		RNU1.91P
		RNU1.67P
		RN7SL57P
		RN7SL19P
		OR52K2
		OPLAH
		NR2F2
		NID1
		LRRC43
		LINC00977
		LINC00599
		KCNJ10
		FCGR1B
		FAM212A
		CYP4B1
		CTC.429P9.1
		C7
		ASGR1
		AIFM3
		RP11.242F4.2
		CDH23
		SUCNR1
		SRC
		LILRA6
		TMEM170B
		CAMKK1
		CLIP2
		RP11.110I1.6
		A1CF
		BST1
		RILP
		PAXBP1.AS1
		RP11.314B1.2
		RP11.1008C21.2
		PTGS2
		LOXL3
		HDAC11
		CTD.2270L9.4
		AMPD2
		ABCC9
		ENDOG
		MYCL
		COQ2
		TNFSF10
		LRRC29
		EFNB1
		MAPKAPK3
		FOXP1.IT1
		KLHL17
		NADK
		NTAN1
		C1orf159
		KCNJ14
		SNX8
		CBWD1
		GPR35
		BEX1
		ABL1
		S100A6
		WDR19
		TMEM164
		UGGT2
		ZNF670
		ACADS
		SOX4
		UNC45B
		CTD.2540B15.11
		GNMT
		FIBP
		ZNF213
		PTPRO
		RN7SL364P
		RARA
		SNAP23
		CTC.503J8.6
		BRMS1
		AGPAT1
		MTF1
		GGA1
		ILVBL
		FCGR3B
		NUDT2
		FAM46A
		RP11.876N24.4
		SERPINF1
		FEZ2
		NAV1
		EGR1
		RB1
		FUCA1
		DTNA
		ZCCHC14
		VCAM1
		CD209
		SOCS6
		NINJ2
		TRIM47
		KLHL5
		CREBL2
		GPR82
		GATM
		RBP7
		AP001055.6
		MARVELD1
		MAF
		CAPZA2
		ITGB5
		MMP19
		SNX6
		PTMS
		NUDT3
		FARSB
		ZNF185
		ZNF629
		USF2
		LINC00865
		RP11.346C20.3
		SLC11A2
		ST14
		DLD
		ATP1B3
		LRRFIP1
		VNN1
		DRAP1
		PFN1
		SLC24A4
		SRGN
		LYST
		MIDN
		SH3BP2
		RTN3
		TRIM8
		TMSB4X
		PDLIM5
		CSK
		IFITM2
		PLCB2
		CYTH4
		RNF149
		GNB4
		CASP1
		LFNG
		RAB10
		RGS19
		BMF
		TESC
		RRP12
		CTD.2514K5.2
		FYB
		ISG15
		MYO1F
		HSBP1
		MTMR11
		SPN
		OAS1
		ACVR1B
		ACTB
		CFL1
		ARPC2
		FRAT2
		CYP1B1
		GMFG
		SH3BGRL
		SH2B3
		RP11.973H7.3
		SLC6A12
		RP11.96D1.9
		RP11.809N8.2
		RP11.764K9.1
		RETN
		LINC00871
		LINC00347
		FBXL2
		COL18A1
		AP000569.9
		AC093627.10
		C17orf100
		SLC36A1
		CHAF1A
		C11orf21
		RP5.1024G6.8
		C2orf44
		ZFYVE19
		PVRL1
		SLC26A6
		CTC.428G20.3
		HS6ST1
		44987
		MAPK7
		HSDL2
		FAM214B
		C20orf96
		FCF1
		CCSAP
		C14orf142
		E4F1
		THAP2
		AGTRAP
		KCTD9
		ANKRD42
		YPEL2
		MYB
		RBM48
		IL18BP
		RAD52
		CD27.AS1
		HFE
		ZNF7
		UNC119
		RBBP5
		NUDT22
		LRRK1
		CTC.378H22.2
		ANKRD27
		WDR81
		KANSL1.AS1
		NSUN6
		ARRDC1
		ZC3H14
		PPP1R3B
		QSOX1
		HDDC3
		MAD2L2
		PLOD3
		PPM1D
		ZNF45
		MRPL55
		ZFYVE27
		SPAG5.AS1
		RABGAP1
		TFDP1
		MXI1
		NELFE
		ATG16L2
		C1orf109
		EXOG
		TBRG4
		SLC6A6
		BCL2L13
		DPM3
		PLK3
		NUP188
		DEDD2
		MPST
		LSMD1
		GMDS.AS1
		TGFB1
		SUGP1
		CAMKK2
		M6PR
		CLIP4
		C7orf26
		TAX1BP3
		TOR4A
		RCHY1
		C1orf86
		ZSCAN32
		MAPKAPK5
		PSEN1
		CAMTA1
		ASB16.AS1
		NME7
		LRRC40
		MSRB1
		TRIM41
		PREP
		ABI3
		TEX264
		ZNF746
		CREB3
		RERE
		PHC2
		NDUFV3
		CD244
		RLIM
		TMEM33
		TNFRSF1A
		ABHD6
		VCL
		C16orf70
		GINM1
		TTC22
		SIRT5
		DNPH1
		ANKRA2
		KTI12
		POLR2I
		RSU1
		POMGNT1
		SLC1A4
		FLII
		SH2D3C
		ENY2
		EPN1
		TYK2
		ITPK1
		SURF1
		EDEM3
		C1orf35
		C1orf27
		NLK
		CSTF2T
		PICALM
		PPIL3
		MRPL52
		RP11.18I14.10
		COG3
		ACP5
		DYNC1LI1
		RRM1
		SRM
		AHDC1
		NAA20
		MORF4L2
		LAMTOR4
		CERS5
		NDUFA11
		IMMT
		BST2
		SLC12A9
		QSER1
		RAP1GAP2
		C15orf39
		FBRSL1
		PARVG
		RUVBL1
		SMYD4
		DSCR3
		RP11.139H15.1
		TMEM127
		VPS29
		VPS16
		COX19
		PSMC4
		GPS1
		NDUFS4
		ZNF500

## Sheet: AISRG
Supplementary Table 5. Gene list corresponding to Figure 2B- AISRG.
Genes only in AISRG	AISRG ∩ MP1 gene	Genes only in MP1
PAK2	PAK1	IGSF6
PAK3	CD4	RAB31
NCK1	VASP	CD163
LCP2	CSK	ADAP2
GRAP2	PSMC4	CPVL
LAT	NFKBIA	CST3
WAS	TRAF6	CSF1R
ITK	PRKACA	FAM198B
PLCG1	RAP1GAP2	C1QB
PLCG2	LYN	C1QA
HLA-DPA1	PTPN6	MS4A6A
HLA-DQA1	FKBP1A	MSR1
HLA-DRA	GRB2	APOC1
HLA-DQA2	SYK	CEBPA
HLA-DRB1	BTK	NRP1
HLA-DQB1	PIK3AP1	AIF1
HLA-DRB3	FCGR2B	C1QC
HLA-DQB2	FCGR3A	GPNMB
HLA-DPB1	LAIR1	SLC43A2
HLA-DRB5	FCGR1A	PTAFR
HLA-DRB4	CD1C	PLXDC2
CD3E	CD1D	FAM20A
CD3D	OSCAR	ZNF467
TRBV12-3	SIGLEC1	APOE
TRBV7-9	SIGLEC10	MS4A7
TRBC1	SIGLEC11	PLTP
TRAV8-4	CD33	MAFB
TRAV29DV5	SIGLEC9	FCER1G
TRAV19	SIGLEC7	PDK4
TRAC	CD300E	MGST1
CD3G	CD300LF	FSCN1
CD247	CD300C	TNFAIP2
LCK	TREM2	ARHGEF11
ZAP70	TREM1	HOMER3
CD101	TYROBP	CFD
FYB1	VCAM1	KCTD12
EVL	C3	LRP1
ENAH	PILRA	F13A1
PTPRJ	ICAM4	KIAA1598
PTPRC	ITGB2	SLCO2B1
PTPN22	LILRA3	FPR3
PAG1	LILRA2	HMOX1
INPP5D	LILRA5	CUEDC1
PIK3R1	LILRB4	SDC3
PIK3R2	LILRB3	CNRIP1
PIK3CA	LILRA6	ADAM9
PIK3CB	LILRA1	SEPP1
TRAT1	LILRB1	ZSCAN20
PRKCQ	LILRB2	ZNF304
BCL10	CD74	TNFSF15
PDPK1	CTSB	THNSL2
CARD11	CTSH	TFAP2A
PSMD3	CTSA	STAB1
PSMA6	CTSS	SOWAHD
PSMD2	CTSD	SLCO6A1
PSMA5	CTSL	SH2B2
PSMD13	CTSF	SASH1
PSMA4	CLTA	S100Z
PSMD12	AP1B1	RP11.983P16.4
PSMA3	AP1S2	RP11.403P17.3
PSMD11	TUBB6	RCN3
PSMA2	TUBA1B	PINLYP
SEM1	DYNC1LI1	PCYT2
PSMD10	CAPZA2	PCSK1
PSMA1	RILP	P2RY6
PSMD1	OSBPL1A	OLFML2B
PSMD14	SAR1B	MIR4459
PSMC6	IFI30	METTL7B
PSMC5	LGMN	LYNX1
PSMC3	BTN2A2	LINC00441
PSMC2	CD209	KIAA1614
PSMC1	CD86	H2AFY2
PSMB9	AKT3	FTO.IT1
PSMB8	SRC	FKBP1B
PSMB11	RAC1	FGD6
PSME4	FCGR1B	DPYD.IT1
PSMB7	SNAP23	CLHC1
PSMB6	MYD88	B3GNT7
PSMA8	CD14	ARSD.AS1
PSMF1	CD36	ALDH3B1
PSME3	TLR2	AC108488.4
PSMB5	LY96	AC011899.9
PSME2	TLR4	AC005329.7
PSMB4	S100A9	FOLR2
PSME1	S100A8	CD68
PSMD9	TLR1	LMO2
PSMB3	VAMP8	A2M
PSMD8	NCF2	VSIG4
PSMB2	CYBB	GRN
PSMD7	ITGB5	MS4A4A
PSMD6	RNF130	SPECC1
PSMB10	RCHY1	FCGRT
PSMD5	TRIM41	NPC2
PSMB1	RNF25	GINS3
PSMD4	KLHL5	CTIF
PSMA7	ANAPC2	SIRPA
NFKB1	RLIM	CLEC10A
RELA	RNF217	LTBR
RIPK2	WSB1	NPL
MALT1	FBXW9	RP11.626G11.3
UBE2N	RNF144B	LY86
UBE2V1		MGST2
RPS27A		CEBPD
UBC		RP11.1143G9.4
UBB		HNMT
UBA52		TGFBI
IKBKG		YBX3
IKBKB		MARCKS
CHUK		GPR34
MAP3K7		AKIP1
TAB2		GPR146
SKP1		OSBPL11
CUL1		MPP1
FBXW11		LACC1
BTRC		CDK2AP1
CDC34		KCNE3
UBE2D2		FCGR2A
UBE2D1		OAZ2
PTEN		EFCAB11
PRKACB		MFSD1
PRKACG		PAPSS2
PRKG1		ARRDC4
YWHAZ		EPS8
YWHAB		RP11.284M14.1
RAP1GAP		FLI1.AS1
SIPA1		ANPEP
RAP1A		TIMP2
RAP1B		ZFHX3
RAF1		EPB41L3
RAPGEF3		EHD4
RAPGEF4		DPYSL2
RASGRP2		FGD4
RASGRP1		TMEM69
CD22		CPM
IGHD		ARID3A
IGHV3-13		ATP6V1B2
IGHV3-30		RN7SL99P
IGHV2-70		PLA2G15
IGHV3-53		PSAP
IGHV4-34		NFAM1
IGHV1-2		DAB2
IGHV2-5		ARHGAP32
IGHV1-46		P2RX7
IGHV4-39		RNF135
IGHV3-48		ZNF703
IGHV3-9		DCHS1
IGHV3-7		CD302
IGHV3-11		GPX1
IGHV4-59		SLC40A1
IGHV7-81		RP11.342K6.1
IGHV1-69		KCNK6
IGHV3-33		CPT2
IGHV3-23		ENG
IGHV		CDCP1
IGKV1-5		CTD.3222D19.5
IGKV2-30		GDE1
IGKV2D-40		HOXB.AS1
IGKV5-2		DOK3
IGKV2D-30		CLEC4A
IGKV3-11		LIPA
IGKV1-12		CYFIP1
IGLV		RIN2
IGKV1D-16		DECR2
IGKV3-15		SLC16A5
IGKV2-29		GNS
IGKV1D-39		CMKLR1
IGKV1-39		FN1
IGKV3-20		MCCC1
IGKV1-33		C19orf40
IGKV1-16		PRKAG2.AS1
IGKV1-17		CEBPG
IGKV4-1		SMPDL3A
IGKV3D-20		COL11A2
IGKV1D-33		SH3TC1
IGKV2-28		SULT1A1
IGKC		TBC1D8
IGKV2D-28		GHDC
IGKV1D-12		TFEC
IGLV2-14		SPATA33
IGLV2-11		RNASE6
IGLV2-8		LYZ
IGLV3-27		THEMIS2
IGLV1-51		GBE1
IGLV7-43		FTL
IGLV2-23		MPI
IGLV3-25		BLVRB
IGLV1-40		UNC93B1
IGLV3-21		GM2A
IGLV3-19		MCU
IGLV3-1		INSR
IGLV1-44		TKT
IGLV1-47		PLEKHM2
IGLV6-57		GRINA
IGLC6		DUSP3
IGLC2		TLR7
IGLC3		FGL2
IGLC1		SKAP2
IGLC7		TNFSF13B
IGHM		HAVCR2
CD79A		HLA.DRA
CD79B		ITGAX
NFKBIE		LST1
NFKBIB		VPS18
REL		SYT17
PRKCB		APH1A
RASGRP3		SPR
KRAS		HCFC1R1
NRAS		TMEM201
HRAS		FCGBP
PPP3R1		ADAP1
PPP3CB		HSD17B4
PPP3CA		NAGA
CALM1		MNDA
NFATC2		SDCBP
NFATC3		KLF4
NFATC1		C7orf49
PPIA		SLC2A8
DAPP1		COA6
CD19		PPT1
VAV1		ZNF259
PIK3CD		CPPED1
ITPR1		ACSL1
ITPR3		DCUN1D5
ITPR2		FTH1
STIM1		PLD3
ORAI2		IL13RA1
ORAI1		DHRS3
BLNK		STAC3
SOS1		GUCY1A3
SH3KBP1		NCAPG2
TRPC1		RPUSD1
BLK		CREG1
FYN		OPRL1
AHCYL1		RAP2A
CLEC2B		PAOX
KLRF1		PPP1R14B
ITGA4		FCN1
ITGB7		CISD3
MADCAM1		IRF5
IGLV8-61		PLXNB2
IGLV4-3		CCDC112
IGLV5-37		GSN
IGLV2-18		EXT2
IGLV3-16		DHRSX
IGLV2-33		ME2
IGLV1-36		HCK
IGLV5-45		ABCA1
IGLV3-22		ZMYM1
IGLV4-60		METTL7A
IGLV7-46		ATP5SL
IGLV10-54		CPQ
IGLV4-69		NINJ1
IGLV3-12		SORBS3
IGLV11-55		TYMS
COL17A1		TPP1
NCR1		FRG1B
HA		XPO7
HN		HLA.DRB1
CXADR		TCF7L2
JAML		RAB13
SH2D1A		PYGL
SH2D1B		FZD2
SLAMF6		CSTA
NCR3LG1		SIPA1L2
NCR3		GAS7
CD1A		HOOK3
B2M		SAMHD1
CD1B		COPRS
LAIR2		HLA.DPA1
COL3A1		TRAM2
COL1A2		TBL2
COL1A1		TRIP10
SLAMF7		LINC00662
COL2A1		CAMSAP2
SFTPD		SERPINA1
SIGLEC12		FMNL2
SIGLEC8		FPR1
SIGLEC5		PEA15
SIGLEC6		BASP1
CD200R1		ATF5
CD200		BAIAP2.AS1
CD300A		P2RY13
CD300LG		NCKAP5L
CD300LD		CXCL16
CD300LB		SPI1
TREML2		DDC
TREML4		PLAUR
NCR2		CLEC7A
TREML1		QPCT
CLEC2D		PLAU
KLRB1		HLA.DQA1
CD40		ARHGEF10L
CD40LG		SIRPB2
ITGB1		CD9
KIR2DL3		SGK1
KIR2DL2		DSE
HLA-C		SLC16A3
NECTIN2		CNPY3
CD226		AXL
CD8A		OLR1
CD8B		UNC5B
HLA-A		SNX7
HLA-B		PALD1
HLA-F		LEPREL1
HLA-G		DAPK1.IT1
HLA-H		LPCAT2
HLA-E		CTD.2006C1.2
CD96		TNS3
PVR		ADORA3
CDH1		ST3GAL6
KLRG1		ALDH2
KIR2DS1		SECTM1
IFITM1		PACSIN2
cd21		HTRA1
CD81		IRAK3
UL83		PLXNC1
KIR2DS2		44986
KIR3DL2		HLA.DQB1
KIR2DL4		PID1
KLRD1		OGFRL1
KLRC1		RP11.173M1.8
CLEC4G		BRI3
NPDC1		EPB41L2
COLEC12		MMP2
PIANP		SLC15A3
KIR3DL1		PLEKHO1
CRTAM		HK2
ICAM1		LINC00877
ICAM3		GNA15
ICAM5		APOL4
ICAM2		RGS18
ITGAL		LRRC25
KIR2DL1		C3AR1
SELL		GK
CD34		HLA.DRB5
GLYCAM1		HLA.DPB1
MICB		GS1.124K5.11
ULBP1		TNFAIP8L2
MICA		MID1IP1
RAET1E		ENTPD1
ULBP3		HYAL2
KLRK1		RNF13
HCST		TK1
CD99		SLITRK4
PILRB		RP5.836J3.1
CD160		RP11.326C3.2
LILRB5		RNU1.56P
LILRA4		RGL1
CTSC		P2RY2
CTSK		NRGN
CTSO		LRRC6
CTSE		GCSAML.AS1
CTSV		EXOC3L1
DNM3		CYP2C8
DNM1		AQP9
DNM2		AC016725.4
CLTC		VCAN
AP1G1		APEX2
AP1M1		MRPL40
AP1M2		VASH1
AP1S1		BCAT1
AP1S3		C1orf54
AP2A1		CCDC124
AP2A2		IVD
AP2M1		PHF16
AP2S1		FKBP2
AP2B1		CRTAP
TUBB2A		IL18
TUBB4B		TTC7B
TUBB1		TRAM2.AS1
TUBB3		TLR5
TUBB2B		RP11.834C11.4
TUBB8		PGM5
TUBB4A		LEPR
TUBB8B		IGSF21
TUBA8		TNN
TUBA4B		TGFB2
TUBAL3		SLC12A5
TUBA3E		SERPING1
TUBA1A		RP3.522D1.1
TUBA1C		RP11.344B5.2
TUBA3C		RNA5SP216
TUBA3D		RENBP
TUBA4A		PRSS12
DYNC1I2		PDGFB
DYNC1I1		NCMAP
DYNC1H1		MTRNR2L3
DYNC1LI2		LINC00920
DYNLL1		IL1R1
DYNLL2		GSTA2
DCTN4		GSTA1
DCTN6		FZD1
DCTN5		DSC2
ACTR10		CTD.2647L4.5
ACTR1A		CTD.2616J11.4
CAPZA3		CDC42BPB
CAPZB		C12orf39
CAPZA1		AP003774.4
DCTN2		ADAMDEC1
DCTN3		FILIP1L
DCTN1		CYBRD1
KIF5B		POMGNT2
KIF5A		RRM2B
KLC4		FANCB
KLC3		NPTN
KLC2		C19orf38
KLC1		HLA.DMB
KIF3A		MSRB2
KIF3B		BHLHE41
KIF3C		CTD.2369P2.8
KIFAP3		STAM
RACGAP1		TYMP
KIF20A		GIPC2
KIF23		CLIC2
KIF18A		CAMLG
KIF15		MICAL2
CENPE		ZNF516
KIF2B		PTCHD3P1
KIF2C		MTFMT
KIF2A		NPHP4
KIF11		GRHPR
KIF26A		PDGFC
KIF22		ALG3
KIF4B		HDAC3
KIF4A		OS9
KIF5C		POLE3
SPTBN2		CLMN
ACTR1B		SIGMAR1
RAB7A		RP11.603J24.17
HLA-DMB		LHFPL2
HLA-DMA		MAPT
HLA-DOA		CPED1
HLA-DOB		RP5.930J4.4
ARF1		SS18L2
LAG3		IMPA2
SEC31A		NOTCH2
SEC13		SMCO4
SEC24C		NEU1
SEC24D		RPGR
SEC24A		KANK1
SEC24B		JAM2
SEC23A		CDCA7L
CANX		IDO2
SH3GL2		HLA.DQB2
BTN1A1		ZNF124
XDH		LAPTM5
PPL		IRAK1BP1
BTN3A1		AC007246.3
BTN3A2		TTC32
BTN3A3		BMS1
BTNL8		GPX4
BTNL9		KCNMB1
BTN2A1		NSDHL
BTNL2		NDRG2
TNFRSF14		MRPS9
BTLA		TPCN1
PTPN11		TCEAL8
ICOS		LY6G5C
ICOSLG		RP11.617F23.1
CD80		MOB3B
CD28		GPAM
AKT2		ERCC1
AKT1		GRK4
PIK3R3		DENND6B
MAPKAP1		PROCR
RICTOR		CTD.2037K23.2
MTOR		ZNF333
PRR5		TK2
MLST8		ENPP1
TRIB3		LMAN2L
THEM4		ACVR1
MAP3K8		PLD4
MAP3K14		C5AR1
YES1		IFITM3
CDC42		C1orf162
CD274		IFNGR1
PDCD1LG2		MPEG1
PDCD1		ETS2
CTLA4		IFI27
PPP2R1A		SLC31A2
PPP2R1B		COTL1
PPP2R5B		S100A11
PPP2R5C		LGALS3BP
PPP2R5A		SAT1
PPP2R5D		CCDC88A
PPP2R5E		SLC7A7
PPP2CA		EMR2
PPP2CB		DMXL2
HSPA5		CEBPB
PDIA3		IFNGR2
CALR		ZNF385A
TAPBP		RHOB
BCAP31		APLP2
TAP1		TTYH3
TAP2		IFI6
ERAP2		CSTB
ERAP1		NUDT16
MRC1		NAMPT
MRC2		EMILIN2
CD207		ANXA5
LNPEP		CFP
TIRAP		SCARB2
mip		DUSP6
TLR6		SIRPB1
FGA		GLUL
FGG		NAGK
FGB		RRAS
HMGB1		LIMS1
S100A1		ASAH1
porB		RBM47
SEC61B		SIGLEC14
SEC61G		LGALS3
SEC61A2		SLC11A1
SEC61A1		SLC1A3
VAMP3		MGLL
SEC22B		SLC8A1
STX4		RP11.290F20.3
NCF1		TIMP1
NCF4		MGAT1
CYBA		RNASET2
ITGAV		CDKN1A
HECW2		ITM2B
TRIM4		HK3
AREL1		H2AFY
TRIM50		FAM26F
BTBD1		LGALS9
HERC3		ITSN1
RBX1		ZYX
CUL7		MCTP1
GLMN		CSF3R
FBXW8		RHOG
TRAIP		FBP1
KLHL11		CECR1
HACE1		CORO1B
LRRC41		FNIP2
CUL5		ACTN1
ELOC		CCR1
ELOB		GNAI2
HERC1		NLRC4
MEX3C		C2
TRIM37		RHOA
LNX1		BEST1
SPSB2		TRIP6
RNF126		CAMK1
UBAC1		IL6R
HERC4		OAZ1
CBLL2		DRAM1
UBE3D		PLIN3
TRIM9		IRS2
TRIM11		RAB32
UBOX5		IFIT3
WWP1		IL1B
FBXO17		ATP1B1
FBXO27		YBX1
UBR1		GNAQ
UBE3B		RXRA
MKRN1		CSF2RA
UBR4		SLC12A7
LRR1		ETV5
SOCS1		ALCAM
SOCS3		MEF2C
TRIM63		GAA
SPSB4		YWHAG
UBE4A		ACP2
UBE3A		RNH1
FBXO44		COMT
TRIM32		SLC43A3
DZIP3		RASGEF1B
LRSAM1		HSPA1A
DET1		IER3
CBLB		CD180
RNF138		SOD2
RNF182		FFAR2
UBE3C		PRDX1
GAN		CLEC12A
HECTD1		CSF2RB
LTN1		S100A10
CUL2		TSPO
VHL		JDP2
RNF14		CTTNBP2NL
TRIM71		CMTM7
TRAF7		TMSB10
UFL1		MITF
TRIM39		TRIB1
SH3RF1		OAS3
ASB1		ZFAND5
ASB15		ARPC1B
ASB13		SERF2
ASB9		SLC7A8
ASB7		NR1H3
ASB8		GSTO1
ASB2		LMNA
ASB5		CXCL2
ASB14		ADRBK2
ASB18		FGD2
ASB4		SCIMP
ASB16		ITPRIPL2
ASB10		RASSF4
ASB12		JUP
ASB11		CDKN1C
ASB6		ZEB2
ASB17		POU2F2
ASB3		WARS
RNF7		HLA.DMA
RNF111		GAPT
RNF220		TBXAS1
RNF41		TMEM176A
PRKN		KIAA0930
RNF4		SIDT2
HERC2		FGR
SMURF1		NFKBIZ
CUL3		RGS2
ZBTB16		CHST15
KLHL42		EVI5
KBTBD13		PLBD1
KLHL13		HLA.DQA2
KEAP1		PRKCD
KLHL22		TMEM176B
KLHL20		TCF4
BTBD6		ABCC3
KLHL41		CBFA2T3
KLHL25		ARHGAP24
KBTBD6		ADAM28
KLHL21		SPRED1
KLHL9		BCL2A1
KLHL2		SRGAP1
KCTD7		CIITA
KBTBD7		FCER1A
KLHL3		BACH1
KCTD6		NAAA
KBTBD8		ZNF710
STUB1		RTN1
MGRN1		CXorf21
RNF34		DST
RNF123		AP001053.11
RNF6		LGALS1
ITCH		TNFRSF1B
ANAPC7		CD93
ANAPC13		WDFY4
ANAPC5		GDI2
CDC26		PYCARD
CDC20		TAGLN
FZR1		STK38L
ANAPC11		PRCP
CDC16		KYNU
ANAPC1		MEF2A
ANAPC4		STX7
CDC27		ALOX5
CDC23		NEAT1
ANAPC10		CTNND1
NEDD4		HCLS1
PJA2		CD55
HECTD3		GSTP1
PJA1		RP11.145M9.4
ARIH2		C20orf27
DCAF1		FAM49A
TRIM69		YWHAH
RBBP6		HLA.DOA
RNF114		CAT
NEDD4L		NAP1L1
ZNRF1		SNX27
ZNRF2		HHEX
TRIM36		CMTM6
UNKL		SORT1
FBXL4		CUX1
SPSB1		NANS
RNF213		HDAC9
RNF19A		SLC31A1
MYLIP		MRVI1
RBCK1		PKIB
HECTD2		SCRN1
HERC6		HBEGF
LONRF1		MAP3K11
RNF115		CCDC18
TRIP12		TLR8
FBXL3		GPBAR1
LMO7		NBPF10
FBXL5		ARL11
FBXL20		ADAM15
FBXW5		EVI2B
FBXL18		FLT3
FBXL8		ZNF106
FBXL15		OPN3
FBXO7		BMP2K
FBXO2		SVIL
FBXL13		CCDC170
FBXO10		RNASE1
FBXO30		DOCK4
FBXO11		MILR1
FBXO15		RAPH1
FBXO41		BID
FBXO31		PTGS1
FBXO9		FRMD4B
FBXL7		TMEM51
FBXL16		HRH1
FBXL12		KCNJ5
FBXO40		FRMD4A
FBXW12		MYOF
FBXO22		LPAR6
FBXW10		EPHB2
FBXW7		TBC1D12
CCNF		HGF
FBXW4		CACUL1
FBXL14		RTN4
FBXL21P		IGF1
SKP2		TMEM86A
FBXL19		RN7SL138P
FBXO21		GAL3ST4
FBXO4		QKI
FBXO6		DHRS9
FBXL22		STARD13
FBXW2		ARHGAP6
FBXO32		WLS
HUWE1		NLRP3
SIAH2		ACER3
SMURF2		BLVRA
SIAH1		EMP2
HERC5		CXCL12
RNF19B		KLF3
DTX3L		PCDH12
MIB2		GOLIM4
UBR2		ARRB2
TRIM21		RP11.489O18.1
TPP2		JAK2
BLMH		PLXND1
NPEPPS		CX3CR1
THOP1		SLC38A6
UBE2E3		ZNF503
UBE2F		CNTLN
UBE2U		H1F0
UBE2J2		MAML3
UBE2B		C10orf11
UBE2W		B3GNT5
UBE2H		ARRB1
UBE2O		ACSM5
UBE2G2		COLGALT1
UBE2Z		APOBEC3A
UBE2M		WDFY3
UBE2Q2		IL1RN
UBE2K		SPATA6
UBE2D4		RGS12
UBE2S		CCL3
UBA7		ALDH1A1
UBE2D3		FCHO2
UBE2J1		MTSS1
UBE2V2		ARHGEF40
UBE2C		SNX9
UBE2G1		MERTK
UBE2E2		DOCK5
UBE2Q1		OTUD1
UBE2L3		MX2
UBE2R2		NRIP1
UBE2E1		NUMB
UBE2L6		NCOR2
UBE2A		PTGIR
ATG7		RN7SL368P
UBA5		LRRK2
UBA6		SYNGR2
UBA1		ATP6V0B
UBA3		TRPM2
		VMO1
		MCOLN1
		MT2A
		CD83
		LACTB
		HES4
		NRP2
		EGR3
		NLN
		GAS6
		KCNQ1
		TRIO
		MS4A14
		PLEC
		SWAP70
		CCL2
		EDN1
		PRAM1
		MRAS
		RGAG4
		LPL
		TPPP3
		ARAP3
		KNDC1
		NT5DC4
		PTGES
		RP11.701P16.5
		RP11.1008C21.1
		LDLRAD3
		LYPD2
		AC104809.4
		RP11.212I21.4
		CKB
		TNFRSF8
		KIAA0513
		CDA
		CASP5
		RASGRP4
		HCAR3
		EMR1
		C5AR2
		NR4A1
		VENTX
		FAM110B
		SLC8A1.AS1
		CDC42EP2
		STXBP2
		LTA4H
		NEURL
		ZMYND15
		L1TD1
		TPTEP1
		CARD9
		ACPP
		ANKRD50
		RP11.416N2.4
		DAGLA
		CRX
		CLEC4E
		PPP1R17
		C10orf54
		RNU6.485P
		SNORA37
		CEACAM3
		RP11.338C15.3
		MEFV
		SPIC
		TTYH2
		SRGAP2
		TMTC1
		CTD.2006K23.1
		RNU1.134P
		SPP1
		HOTAIRM1
		RNU6.574P
		SMAD1
		RP11.2B6.2
		CLEC5A
		NANOS3
		P2RX1
		NBPF14
		GSTA4
		RASAL2
		ASRGL1
		TBPL2
		THBD
		RHOBTB1
		PPM1N
		DCBLD2
		SEMA3C
		ZNF618
		RHOC
		SLC2A6
		GAB2
		FAM20C
		PLA2G7
		RNU2.59P
		SCPEP1
		ALDH1B1
		C5orf30
		GUCY1B3
		LINC00936
		AC078819.1
		EIF4EBP1
		PPARGC1B
		CTD.3064M3.7
		SH3BP4
		RP11.499F3.2
		PSTPIP2
		LGALS2
		HLX
		EBI3
		RNU6.82P
		CD1E
		RP11.343N15.5
		FPGS
		PLA2G4C
		RP13.270P17.3
		CTD.2186M15.3
		HIP1
		PLK2
		ZBTB8B
		RP1.92O14.6
		RNU4.80P
		RFESD
		PELI3
		IL17D
		DCDC2
		ALS2CL
		AC009495.4
		MTHFD2
		AGPAT9
		WDHD1
		PPM1J
		ZBTB7A
		IL4I1
		SLC25A51
		NBPF9
		EDA2R
		PNPLA6
		RP11.218M22.1
		SERPINF2
		PPFIA3
		BCAR3
		PTRHD1
		PEX16
		PPCS
		TRIM45
		INF2
		CPNE8
		ANO6
		BBC3
		PRR11
		ZNF343
		EVI5L
		MAN2C1
		ZNF524
		ARAP1
		ZNF169
		PLAGL2
		ARMCX6
		C12orf44
		S100A4
		AHR
		FCER2
		ADRBK1
		GNB1
		TMLHE
		NUDT8
		RNU1.124P
		PFKFB4
		TMEM39B
		STAT2
		RNA5SP383
		RP11.770J1.5
		UBL7.AS1
		TMEM11
		CD63
		RAD23A
		NCKAP1L
		COX8A
		MAFG
		SP1
		HMG20B
		TLN1
		PPP1R11
		RN7SL512P
		SLC2A11
		ALDOA
		HSPH1
		RP5.1085F17.3
		DCUN1D1
		MCOLN3
		CREB5
		HSPB1
		RP11.737O24.5
		TPD52L2
		GAS2L3
		MMP9
		ATP6V0A1
		SLFN11
		TMEM106A
		ZNF625
		TMEM144
		ATP2A2
		SNORD109A
		VSIG10
		VPS37C
		TMEM51.AS1
		TMEM255A
		TMEM182
		SLC4A8
		SLC45A4
		SLAMF8
		SCN1B
		RPP25
		RP11.750H9.5
		RP11.705O1.8
		RP11.603J24.14
		RP11.443A13.5
		RP11.379F4.8
		RP11.305E6.4
		RP11.2C24.6
		RP11.1407O15.2
		RP11.1017G21.5
		RNY4P7
		RNU5E.1
		RN7SL288P
		RN7SK
		PKD1L3
		OLFML3
		ME1
		LL22NC03.86G7.1
		LINC00854
		KLHDC8B
		KLF7.IT1
		KB.1958F4.1
		ITPKC
		ITGA9
		GAS2L1
		FAM161B
		CTC.458I2.2
		CTC.232P5.3
		CPNE2
		CMYA5
		CD163L1
		AC097721.2
		AC005786.7
		WDR61
		SYNDIG1L
		SSH3
		IDUA
		CDK2
		ODF3B
		RELT
		LRRC59
		RP11.169K16.9
		SCML1
		CTTNBP2
		PARVB
		C8orf58
		SLC29A1
		ZKSCAN3
		RN7SL172P
		MKNK1
		GIGYF1
		DENND1A
		CRYL1
		ALPK1
		CTC.429P9.5
		ASPH
		PGD
		TATDN3
		PER3
		RP11.109G23.3
		FMO4
		RABL6
		DUSP5
		UBXN8
		FASN
		TSPAN15
		TEF
		TDRD12
		SPTSSB
		SERAC1
		RP11.439L18.2
		RP11.407G23.4
		RP11.215N21.1
		RP11.1L12.3
		RP11.1129I3.1
		RP11.10O22.1
		PUSL1
		PNPLA7
		NOXA1
		MRC1L1
		KIT
		KIAA1211L
		HSF2BP
		FAM213B
		ETV3L
		EREG
		DNAH11
		CLEC12B
		CLDN7
		BEAN1
		RP11.66B24.4
		RP11.597D13.9
		RP11.472N13.2
		GPX3
		MRPL28
		CHKA
		GABPB1.AS1
		TRAPPC13
		RN7SL500P
		ZNF554
		NEK3
		CBR1
		SPARC
		FERMT2
		AC012307.3
		RP11.192H23.6
		GINS2
		FLVCR2
		SFXN2
		LINC00900
		EIF4G1
		ZBTB10
		TNS1
		LAMTOR1
		FKBP15
		SPATS2L
		TOR2A
		STX10
		DENND5A
		EID2B
		SNAI3.AS1
		LIN7B
		ACOX3
		RALGPS1
		PLD1
		CBY1
		IFT88
		PIK3C2A
		HSPA6
		SOGA1
		SEMA3A
		RP11.611E13.2
		RP11.504P24.8
		APTX
		NPM1
		RALGAPA2
		TRAF3
		TRMT1
		TMEM219
		C4orf48
		SREBF2
		TMED8
		ZNF546
		ZNF570
		RP11.248G5.8
		ZNF773
		RP4.781K5.6
		PLEKHO2
		TEP1
		KCNE1
		MARCO
		IL8
		WWC2
		SBF2
		KCNJ2
		WDR17
		KANK2
		ADRB1
		RP11.452H21.4
		C20orf194
		LYVE1
		DPYD
		CDC42BPA
		ANKRD22
		RN7SL297P
		BCL6
		RYR1
		PROS1
		IER5L
		ACOT11
		GLIS3
		CABP4
		FAM21C
		CTBP2
		C11orf82
		PTTG1IP
		TSPAN4
		ABR
		ZBTB7C
		SV2C
		SPTLC3
		RP11.588H23.3
		RNF112
		RAI14
		PMP22
		NAV2.IT1
		NAALADL2
		MIR3671
		MAMDC2
		GUCY1A2
		GPRC5C
		CPNE4
		CCL8
		ANKRD29
		TENC1
		NUPR1
		GPRC5B
		KCNMA1
		BAIAP2
		BATF2
		METRNL
		STON2
		SLIT3
		RNU1.91P
		RNU1.67P
		RN7SL57P
		RN7SL19P
		OR52K2
		OPLAH
		NR2F2
		NID1
		LRRC43
		LINC00977
		LINC00599
		KCNJ10
		FAM212A
		CYP4B1
		CTC.429P9.1
		C7
		ASGR1
		AIFM3
		RP11.242F4.2
		CDH23
		SUCNR1
		TMEM170B
		CAMKK1
		CLIP2
		RP11.110I1.6
		A1CF
		BST1
		PAXBP1.AS1
		RP11.314B1.2
		RP11.1008C21.2
		PTGS2
		LOXL3
		HDAC11
		CTD.2270L9.4
		AMPD2
		ABCC9
		ENDOG
		MYCL
		COQ2
		TNFSF10
		LRRC29
		EFNB1
		MAPKAPK3
		FOXP1.IT1
		KLHL17
		NADK
		NTAN1
		C1orf159
		CXCL9
		KCNJ14
		SNX8
		CBWD1
		GPR35
		BEX1
		ABL1
		S100A6
		WDR19
		TMEM164
		UGGT2
		ZNF670
		ACADS
		SOX4
		UNC45B
		CTD.2540B15.11
		GNMT
		FIBP
		ZNF213
		PTPRO
		RN7SL364P
		RARA
		CTC.503J8.6
		BRMS1
		AGPAT1
		MTF1
		TAB1
		GGA1
		ILVBL
		FCGR3B
		NUDT2
		FAM46A
		RP11.876N24.4
		SERPINF1
		FEZ2
		NAV1
		EGR1
		RB1
		FUCA1
		DTNA
		ZCCHC14
		SOCS6
		NINJ2
		TRIM47
		CREBL2
		GPR82
		GATM
		RBP7
		AP001055.6
		MARVELD1
		MAF
		MMP19
		SNX6
		PTMS
		NUDT3
		FARSB
		ZNF185
		ZNF629
		USF2
		LINC00865
		RP11.346C20.3
		SLC11A2
		ST14
		DLD
		ATP1B3
		LRRFIP1
		VNN1
		DRAP1
		PFN1
		SLC24A4
		SRGN
		LYST
		MIDN
		SH3BP2
		RTN3
		TRIM8
		TMSB4X
		PDLIM5
		IFITM2
		PLCB2
		CYTH4
		RNF149
		GNB4
		CASP1
		LFNG
		RAB10
		RGS19
		BMF
		TESC
		RRP12
		CTD.2514K5.2
		FYB
		ISG15
		MYO1F
		HSBP1
		MTMR11
		SPN
		OAS1
		ACVR1B
		ACTB
		CFL1
		ARPC2
		FRAT2
		CYP1B1
		GMFG
		SH3BGRL
		SH2B3
		RP11.973H7.3
		SLC6A12
		RP11.96D1.9
		RP11.809N8.2
		RP11.764K9.1
		RETN
		LINC00871
		LINC00347
		FBXL2
		COL18A1
		AP000569.9
		AC093627.10
		C17orf100
		SLC36A1
		CHAF1A
		C11orf21
		RP5.1024G6.8
		C2orf44
		ZFYVE19
		PVRL1
		SLC26A6
		CTC.428G20.3
		HS6ST1
		44987
		MAPK7
		HSDL2
		FAM214B
		C20orf96
		FCF1
		CCSAP
		C14orf142
		E4F1
		THAP2
		AGTRAP
		KCTD9
		ANKRD42
		YPEL2
		MYB
		RBM48
		IL18BP
		RAD52
		CD27.AS1
		HFE
		ZNF7
		UNC119
		RBBP5
		NUDT22
		LRRK1
		CTC.378H22.2
		ANKRD27
		WDR81
		KANSL1.AS1
		NSUN6
		ARRDC1
		ZC3H14
		PPP1R3B
		QSOX1
		HDDC3
		MAD2L2
		PLOD3
		PPM1D
		ZNF45
		MRPL55
		ZFYVE27
		SPAG5.AS1
		RABGAP1
		TFDP1
		MXI1
		NELFE
		ATG16L2
		C1orf109
		EXOG
		TBRG4
		TOLLIP
		SLC6A6
		BCL2L13
		DPM3
		PLK3
		NUP188
		DEDD2
		MPST
		LSMD1
		GMDS.AS1
		TGFB1
		SUGP1
		CAMKK2
		M6PR
		CLIP4
		C7orf26
		TAX1BP3
		TOR4A
		C1orf86
		ZSCAN32
		MAPKAPK5
		PSEN1
		CAMTA1
		ASB16.AS1
		NME7
		LRRC40
		MSRB1
		PREP
		ABI3
		TEX264
		ZNF746
		CREB3
		RERE
		PHC2
		NDUFV3
		CD244
		TMEM33
		TNFRSF1A
		ABHD6
		VCL
		C16orf70
		GINM1
		TTC22
		SIRT5
		DNPH1
		ANKRA2
		KTI12
		POLR2I
		RSU1
		POMGNT1
		SLC1A4
		FLII
		SH2D3C
		ENY2
		EPN1
		TYK2
		ITPK1
		SURF1
		EDEM3
		C1orf35
		C1orf27
		NLK
		CSTF2T
		PICALM
		PPIL3
		MRPL52
		RP11.18I14.10
		COG3
		ACP5
		RRM1
		SRM
		AHDC1
		NAA20
		MORF4L2
		LAMTOR4
		CERS5
		NDUFA11
		IMMT
		BST2
		SLC12A9
		QSER1
		C15orf39
		FBRSL1
		PARVG
		RUVBL1
		SMYD4
		DSCR3
		RP11.139H15.1
		TMEM127
		VPS29
		VPS16
		COX19
		GPS1
		NDUFS4
		ZNF500
