# Supplementary material for: Integrating genomics and AI to uncover molecular targets for mRNA vaccine development in lupus nephritis
Source: Front Immunol. 2024 Oct 4;15:1381445. doi: 10.3389/fimmu.2024.1381445 (PMC11486652; doi:10.3389/fimmu.2024.1381445)
Supplement: Supplementary Table 6 — MTORG Model Performance. [file Table6.xlsx]

## Sheet: sheet1
Supplementary Table 6. MTORG Model Performance
Models	Train	Test1	Test2	Mean
Stepglm[b]+NaiveBayes	0.992778	0.973351	0.816	0.927376
Stepglm[both]+NaiveBayes	0.992778	0.973351	0.816	0.927376
glmBoost+NaiveBayes	0.992778	0.973351	0.816	0.927376
RF+NaiveBayes	0.983704	0.973351	0.821333	0.926129
NaiveBayes	0.990185	0.9507	0.818667	0.91985
Lasso+NaiveBayes	0.99037	0.952032	0.816	0.919467
glmBoost+Stepglm[f]	0.997222	0.972685	0.658667	0.876191
Enet[α=0.9]	0.997407	0.968688	0.653333	0.873143
glmBoost+Enet[α=0.3]	0.997037	0.974017	0.648	0.873018
Stepglm[both]+Enet[α=0.3]	0.997037	0.973351	0.648	0.872796
Stepglm[both]+Enet[α=0.1]	0.997037	0.973351	0.648	0.872796
Enet[α=0.8]	0.997407	0.969354	0.650667	0.872476
Stepglm[b]+Enet[α=0.2]	0.997037	0.974017	0.645333	0.872129
Stepglm[b]+Enet[α=0.1]	0.997037	0.974017	0.645333	0.872129
Lasso	0.997407	0.97002	0.648	0.871809
Enet[α=0.7]	0.997407	0.968688	0.648	0.871365
Stepglm[b]+Enet[α=0.3]	0.997037	0.974017	0.642667	0.87124
Stepglm[b]+Enet[α=0.6]	0.997037	0.974017	0.642667	0.87124
glmBoost+Enet[α=0.4]	0.997593	0.974017	0.64	0.870537
Stepglm[both]+Enet[α=0.7]	0.997593	0.974017	0.64	0.870537
glmBoost+Enet[α=0.8]	0.997593	0.974017	0.64	0.870537
Enet[α=0.6]	0.997407	0.968688	0.645333	0.870476
glmBoost+Enet[α=0.6]	0.997407	0.974017	0.64	0.870475
Stepglm[both]+Enet[α=0.6]	0.997407	0.974017	0.64	0.870475
Stepglm[both]+Enet[α=0.2]	0.997407	0.974017	0.64	0.870475
Stepglm[b]+Enet[α=0.5]	0.997407	0.974017	0.64	0.870475
Stepglm[both]+Enet[α=0.4]	0.997407	0.974017	0.64	0.870475
Stepglm[both]+Enet[α=0.5]	0.997407	0.974017	0.64	0.870475
glmBoost+Enet[α=0.7]	0.997222	0.974017	0.64	0.870413
glmBoost+Enet[α=0.2]	0.997222	0.974017	0.64	0.870413
Stepglm[b]+Enet[α=0.4]	0.997037	0.974017	0.64	0.870351
glmBoost+Enet[α=0.5]	0.997037	0.974017	0.64	0.870351
glmBoost+Enet[α=0.1]	0.997037	0.974017	0.64	0.870351
Stepglm[both]+Enet[α=0.8]	0.997037	0.974017	0.64	0.870351
Stepglm[b]+Enet[α=0.8]	0.997037	0.974017	0.64	0.870351
Stepglm[b]+Enet[α=0.7]	0.997037	0.974017	0.64	0.870351
Enet[α=0.1]	0.997593	0.966023	0.645333	0.86965
Stepglm[both]+Enet[α=0.9]	0.997593	0.974017	0.637333	0.869648
glmBoost+Enet[α=0.9]	0.997037	0.974017	0.637333	0.869463
Enet[α=0.2]	0.997593	0.965356	0.645333	0.869427
Enet[α=0.5]	0.997593	0.968021	0.642667	0.869427
Enet[α=0.4]	0.997593	0.967355	0.642667	0.869205
Enet[α=0.3]	0.997593	0.967355	0.642667	0.869205
Stepglm[b]+Lasso	0.997593	0.974017	0.634667	0.868759
Stepglm[b]+Enet[α=0.9]	0.997593	0.974017	0.634667	0.868759
glmBoost+Lasso	0.997037	0.974017	0.634667	0.868574
Stepglm[both]+Lasso	0.997037	0.973351	0.634667	0.868352
plsRglm	0.997407	0.966689	0.637333	0.867143
Lasso+plsRglm	0.997407	0.966689	0.637333	0.867143
glmBoost+plsRglm	0.997222	0.974017	0.629333	0.866858
Stepglm[both]+plsRglm	0.997222	0.974017	0.629333	0.866858
Stepglm[b]+plsRglm	0.997222	0.974017	0.629333	0.866858
Stepglm[both]+Ridge	0.996296	0.97002	0.624	0.863439
Stepglm[b]+Ridge	0.996296	0.97002	0.624	0.863439
glmBoost+Ridge	0.996296	0.97002	0.624	0.863439
Ridge	0.996852	0.958028	0.634667	0.863182
glmBoost+RF	0.999815	0.97002	0.616	0.861945
Stepglm[both]+RF	0.999815	0.97002	0.616	0.861945
Lasso+RF	0.999815	0.954697	0.629333	0.861282
RF+GBM	0.999444	0.941372	0.642667	0.861161
GBM	1	0.95936	0.621333	0.860231
Lasso+GBM	1	0.958694	0.621333	0.860009
Stepglm[both]+GBM	1	0.970686	0.605333	0.858673
RF	1	0.956696	0.618667	0.858454
Stepglm[b]+GBM	1	0.972685	0.602667	0.858451
Stepglm[b]+RF	0.999815	0.969354	0.605333	0.858167
glmBoost+GBM	1	0.970686	0.602667	0.857784
LDA	0.99537	0.96469	0.6	0.853354
Lasso+LDA	0.995	0.96469	0.6	0.85323
Stepglm[both]+LDA	0.99537	0.96469	0.597333	0.852465
Stepglm[b]+LDA	0.99537	0.96469	0.597333	0.852465
glmBoost+LDA	0.99537	0.96469	0.597333	0.852465
Stepglm[both]+glmBoost	0.996667	0.962692	0.597333	0.852231
Stepglm[b]+glmBoost	0.996667	0.962692	0.597333	0.852231
glmBoost	0.996667	0.962692	0.597333	0.852231
Lasso+glmBoost	0.996667	0.962692	0.597333	0.852231
Stepglm[b]+XGBoost	1	0.949034	0.573333	0.840789
Stepglm[both]+XGBoost	1	0.953698	0.568	0.840566
glmBoost+XGBoost	1	0.946369	0.573333	0.839901
Lasso+XGBoost	0.999537	0.944704	0.564	0.83608
XGBoost	1	0.941372	0.537333	0.826235
RF+SVM	0.938889	0.850433	0.613333	0.800885
glmBoost+SVM	0.9625	0.896736	0.533333	0.797523
Stepglm[b]+SVM	0.9625	0.896736	0.533333	0.797523
Stepglm[both]+SVM	0.9625	0.896736	0.533333	0.797523
RF+Enet[α=0.1]	0.993148	0.953364	0.405333	0.783949
RF+Enet[α=0.4]	0.993148	0.952698	0.405333	0.783727
RF+Enet[α=0.3]	0.993148	0.952698	0.405333	0.783727
RF+Enet[α=0.2]	0.993148	0.952698	0.405333	0.783727
RF+Enet[α=0.7]	0.992963	0.952698	0.405333	0.783665
RF+Enet[α=0.6]	0.992963	0.952698	0.405333	0.783665
RF+Enet[α=0.5]	0.992963	0.952698	0.405333	0.783665
RF+Enet[α=0.9]	0.992593	0.951366	0.405333	0.783097
RF+Enet[α=0.8]	0.992593	0.951366	0.405333	0.783097
RF+plsRglm	0.992963	0.953364	0.402667	0.782998
RF+Lasso	0.992593	0.9507	0.405333	0.782875
RF+Stepglm[both]	0.992222	0.953364	0.402667	0.782751
RF+Stepglm[f]	0.992222	0.953364	0.402667	0.782751
RF+Stepglm[b]	0.992222	0.953364	0.402667	0.782751
RF+LDA	0.992222	0.938708	0.413333	0.781421
RF+Ridge	0.992593	0.951366	0.4	0.781319
RF+glmBoost	0.992037	0.942039	0.405333	0.779803
Lasso+SVM	0.958333	0.824117	0.553333	0.778595
SVM	0.958333	0.843105	0.533333	0.778257
RF+XGBoost	0.999722	0.926382	0.370667	0.76559
