# Supplementary material for: Integrating genomics and AI to uncover molecular targets for mRNA vaccine development in lupus nephritis
Source: Front Immunol. 2024 Oct 4;15:1381445. doi: 10.3389/fimmu.2024.1381445 (PMC11486652; doi:10.3389/fimmu.2024.1381445)
Supplement: Supplementary Table 7 — AutRG Model Performance. [file Table7.xlsx]

## Sheet: genemania-functions
Supplementary Table 7. AutRG Model Performance
Models	Train	Test1	Test2	Mean
Stepglm[both]+NaiveBayes	0.966667	0.906729	0.834667	0.902687
Stepglm[back]+NaiveBayes	0.966667	0.906729	0.834667	0.902687
RF+NaiveBayes	0.983889	0.933378	0.786667	0.901311
NaiveBayes	0.968148	0.912059	0.821333	0.900513
glmBoost+NaiveBayes	0.975741	0.925383	0.794667	0.898597
Lasso+NaiveBayes	0.967037	0.90473	0.816	0.895922
Lasso+LDA	0.990185	0.920053	0.576	0.828746
LDA	0.991481	0.918055	0.573333	0.827623
Lasso+XGBoost	1	0.891073	0.585333	0.825469
XGBoost	1	0.90473	0.558667	0.821132
Stepglm[back]+GBM	1	0.913391	0.549333	0.820908
Stepglm[both]+GBM	1	0.912725	0.549333	0.820686
Stepglm[both]+LDA	0.989444	0.8994	0.570667	0.819837
Stepglm[back]+LDA	0.989444	0.8994	0.570667	0.819837
RF+XGBoost	1	0.871086	0.58	0.817029
glmBoost+XGBoost	1	0.892738	0.552	0.814913
Stepglm[back]+XGBoost	0.999167	0.893071	0.552	0.814746
Lasso+GBM	1	0.914724	0.525333	0.813352
GBM	1	0.912059	0.52	0.810686
Lasso+plsRglm	0.991296	0.926716	0.512	0.810004
SVM	0.984722	0.843105	0.593333	0.807053
Ridge	0.993704	0.91539	0.512	0.807031
Stepglm[both]+SVM	0.966667	0.816789	0.626667	0.803374
Stepglm[back]+SVM	0.966667	0.816789	0.626667	0.803374
RF+GBM	1	0.884744	0.525333	0.803359
glmBoost+RF	1	0.895403	0.514667	0.803357
glmBoost+GBM	1	0.908728	0.493333	0.800687
Lasso+SVM	0.984722	0.856762	0.56	0.800495
RF	1	0.894071	0.504	0.799357
glmBoost+Ridge	0.992037	0.8994	0.504	0.798479
plsRglm	0.992037	0.914724	0.485333	0.797365
glmBoost+plsRglm	0.98963	0.918055	0.482667	0.796784
Enet[alpha=0.5]	0.994815	0.8994	0.493333	0.79585
Lasso+RF	1	0.906729	0.48	0.795576
Lasso	0.99463	0.892072	0.498667	0.795123
Enet[alpha=0.9]	0.995	0.892072	0.496	0.794357
Enet[alpha=0.2]	0.99463	0.897402	0.490667	0.794233
Lasso+glmBoost	0.988889	0.892072	0.501333	0.794098
glmBoost	0.988889	0.892072	0.501333	0.794098
Enet[alpha=0.3]	0.99463	0.896736	0.490667	0.794011
Enet[alpha=0.8]	0.995185	0.893404	0.493333	0.793974
Enet[alpha=0.6]	0.995185	0.894737	0.490667	0.79353
Stepglm[both]+Ridge	0.992778	0.898068	0.488	0.792949
Stepglm[back]+Ridge	0.992778	0.898068	0.488	0.792949
Enet[alpha=0.7]	0.995185	0.892738	0.490667	0.792863
Stepglm[back]+Lasso	0.994815	0.884744	0.498667	0.792742
Stepglm[back]+RF	0.999444	0.893404	0.485333	0.792727
Stepglm[back]+Enet[alpha=0.9]	0.993889	0.890073	0.493333	0.792432
Enet[alpha=0.1]	0.995	0.896736	0.485333	0.792356
glmBoost+Enet[alpha=0.5]	0.993333	0.865423	0.517333	0.79203
glmBoost+Enet[alpha=0.3]	0.993889	0.864757	0.517333	0.791993
glmBoost+Enet[alpha=0.2]	0.993889	0.864757	0.517333	0.791993
Stepglm[back]+Enet[alpha=0.3]	0.995185	0.884744	0.496	0.791976
Enet[alpha=0.4]	0.995185	0.892738	0.488	0.791974
glmBoost+Enet[alpha=0.1]	0.993889	0.863424	0.517333	0.791549
glmBoost+Enet[alpha=0.6]	0.993704	0.862758	0.517333	0.791265
Stepglm[both]+Lasso	0.994259	0.888741	0.490667	0.791222
Stepglm[both]+Enet[alpha=0.9]	0.994815	0.882745	0.496	0.791187
Stepglm[both]+Enet[alpha=0.8]	0.994074	0.886076	0.493333	0.791161
glmBoost+Enet[alpha=0.4]	0.993889	0.862092	0.517333	0.791105
Stepglm[both]+Enet[alpha=0.2]	0.994074	0.888075	0.490667	0.790938
Stepglm[both]+Enet[alpha=0.7]	0.995185	0.881412	0.496	0.790866
Stepglm[back]+Enet[alpha=0.8]	0.994444	0.884744	0.493333	0.79084
Stepglm[both]+Enet[alpha=0.4]	0.994444	0.884744	0.493333	0.79084
Stepglm[back]+Enet[alpha=0.5]	0.99463	0.883411	0.493333	0.790458
Stepglm[both]+Enet[alpha=0.6]	0.995185	0.882745	0.493333	0.790421
Stepglm[back]+Enet[alpha=0.6]	0.995185	0.882745	0.493333	0.790421
Stepglm[both]+plsRglm	0.990185	0.911392	0.469333	0.790304
Stepglm[back]+plsRglm	0.990185	0.911392	0.469333	0.790304
Stepglm[back]+Enet[alpha=0.2]	0.995	0.884744	0.490667	0.790137
glmBoost+Enet[alpha=0.8]	0.993704	0.858761	0.517333	0.789933
Stepglm[back]+Enet[alpha=0.4]	0.995185	0.880746	0.493333	0.789755
glmBoost+Enet[alpha=0.9]	0.993704	0.858095	0.517333	0.789711
Stepglm[both]+RF	1	0.896736	0.472	0.789579
glmBoost+Enet[alpha=0.7]	0.993889	0.857428	0.517333	0.78955
Stepglm[both]+Enet[alpha=0.5]	0.995185	0.88008	0.493333	0.789533
Stepglm[both]+Enet[alpha=0.1]	0.994259	0.888741	0.485333	0.789444
Stepglm[back]+Enet[alpha=0.7]	0.99537	0.879414	0.493333	0.789372
Stepglm[back]+Enet[alpha=0.1]	0.995185	0.882079	0.490667	0.78931
glmBoost+Lasso	0.993704	0.858095	0.514667	0.788822
Stepglm[both]+glmBoost	0.987222	0.881412	0.496	0.788212
Stepglm[back]+glmBoost	0.987222	0.881412	0.496	0.788212
Stepglm[both]+Enet[alpha=0.3]	0.996111	0.874084	0.493333	0.787843
glmBoost+LDA	0.989444	0.894737	0.477333	0.787172
RF+glmBoost	0.988704	0.868088	0.501333	0.786042
RF+LDA	0.986296	0.86942	0.501333	0.785683
RF+Ridge	0.99037	0.86942	0.496	0.785264
RF+plsRglm	0.991667	0.853431	0.498667	0.781255
RF+Enet[alpha=0.9]	0.992778	0.849434	0.490667	0.777626
RF+Enet[alpha=0.7]	0.992778	0.849434	0.488	0.776737
RF+Enet[alpha=0.6]	0.993333	0.847435	0.485333	0.775367
RF+Enet[alpha=0.2]	0.993148	0.847435	0.485333	0.775306
RF+Enet[alpha=0.4]	0.993333	0.846769	0.485333	0.775145
RF+Enet[alpha=0.8]	0.993704	0.843438	0.488	0.775047
RF+Enet[alpha=0.1]	0.993333	0.846103	0.485333	0.774923
RF+Enet[alpha=0.5]	0.993333	0.846103	0.485333	0.774923
Stepglm[both]+XGBoost	0.997037	0.817788	0.508	0.774275
RF+Lasso	0.993519	0.843438	0.485333	0.774097
RF+Enet[alpha=0.3]	0.993519	0.84477	0.482667	0.773652
glmBoost+SVM	0.9625	0.81046	0.533333	0.768764
RF+SVM	0.954167	0.816789	0.533333	0.768096
