# Supplementary material for: Integrating genomics and AI to uncover molecular targets for mRNA vaccine development in lupus nephritis
Source: Front Immunol. 2024 Oct 4;15:1381445. doi: 10.3389/fimmu.2024.1381445 (PMC11486652; doi:10.3389/fimmu.2024.1381445)
Supplement: Supplementary Table 8 — TolRG Model Performance. [file Table8.xlsx]

## Sheet: genemania-functions
Supplementary Table 8. TolRG Model Performance
Models	Train	Test1	Test2	Mean
glmBoost+NaiveBayes	0.914074	0.810793	0.941333	0.888733
Stepglm[both]+NaiveBayes	0.899259	0.790806	0.901333	0.8638
Stepglm[back]+NaiveBayes	0.899259	0.790806	0.901333	0.8638
Lasso+NaiveBayes	0.88537	0.780813	0.914667	0.860283
RF+NaiveBayes	0.898333	0.746169	0.925333	0.856612
glmBoost+LDA	0.941667	0.829447	0.776	0.849038
Enet[alpha=0.8]	0.962593	0.822785	0.76	0.848459
Enet[alpha=0.9]	0.962407	0.822119	0.76	0.848175
Lasso+Stepglm[forward]	0.966481	0.852099	0.725333	0.847971
Enet[alpha=0.7]	0.962963	0.822785	0.754667	0.846805
Stepglm[back]+Lasso	0.961481	0.836775	0.738667	0.845641
Enet[alpha=0.3]	0.963148	0.810793	0.762667	0.845536
Stepglm[both]+Enet[alpha=0.8]	0.962222	0.836775	0.736	0.844999
Enet[alpha=0.2]	0.961852	0.804797	0.768	0.844883
Stepglm[both]+Enet[alpha=0.6]	0.961667	0.837442	0.733333	0.844147
Stepglm[back]+Enet[alpha=0.8]	0.961481	0.837442	0.733333	0.844086
Stepglm[forward]	0.967407	0.836775	0.728	0.844061
Enet[alpha=0.1]	0.962407	0.808794	0.76	0.843734
Lasso+Stepglm[both]	0.962037	0.840107	0.728	0.843381
Lasso+Stepglm[back]	0.962037	0.840107	0.728	0.843381
Stepglm[both]	0.962037	0.840107	0.728	0.843381
Stepglm[back]	0.962037	0.840107	0.728	0.843381
Stepglm[back]+Enet[alpha=0.9]	0.961296	0.824783	0.744	0.84336
Stepglm[both]+Enet[alpha=0.5]	0.962407	0.836775	0.730667	0.843283
Stepglm[back]+Enet[alpha=0.5]	0.962407	0.836775	0.730667	0.843283
Stepglm[both]+Lasso	0.961481	0.824117	0.744	0.8432
glmBoost+Ridge	0.948704	0.794137	0.786667	0.843169
Stepglm[back]+Enet[alpha=0.6]	0.961852	0.836775	0.730667	0.843098
Stepglm[both]+Enet[alpha=0.3]	0.962407	0.836109	0.730667	0.843061
Stepglm[back]+Enet[alpha=0.3]	0.962407	0.836109	0.730667	0.843061
Ridge	0.957963	0.778814	0.792	0.842926
Stepglm[both]+Enet[alpha=0.4]	0.962037	0.832778	0.733333	0.842716
Stepglm[back]+Enet[alpha=0.4]	0.962037	0.832778	0.733333	0.842716
Stepglm[both]+Enet[alpha=0.9]	0.961296	0.822785	0.744	0.842694
Lasso+LDA	0.953333	0.867422	0.706667	0.842474
Stepglm[both]+Enet[alpha=0.7]	0.960926	0.824783	0.741333	0.842348
Stepglm[back]+Enet[alpha=0.7]	0.960926	0.824783	0.741333	0.842348
Stepglm[both]+Enet[alpha=0.1]	0.962407	0.836109	0.728	0.842172
Stepglm[back]+Enet[alpha=0.2]	0.962593	0.836775	0.725333	0.841567
Enet[alpha=0.6]	0.961852	0.802798	0.76	0.84155
RF+LDA	0.934444	0.742172	0.848	0.841539
Stepglm[both]+Enet[alpha=0.2]	0.962593	0.836109	0.725333	0.841345
Stepglm[back]+Enet[alpha=0.1]	0.962407	0.836109	0.725333	0.841283
Enet[alpha=0.4]	0.963333	0.80946	0.749333	0.840709
Stepglm[both]+LDA	0.952222	0.846769	0.722667	0.840553
Stepglm[back]+LDA	0.952222	0.846769	0.722667	0.840553
LDA	0.952222	0.832778	0.736	0.840333
Enet[alpha=0.5]	0.963148	0.806129	0.744	0.837759
Stepglm[both]+plsRglm	0.952037	0.794137	0.765333	0.837169
Stepglm[back]+plsRglm	0.952037	0.794137	0.765333	0.837169
Lasso+plsRglm	0.95	0.758827	0.802667	0.837165
NaiveBayes	0.878148	0.747502	0.885333	0.836994
glmBoost+plsRglm	0.948333	0.788807	0.773333	0.836825
Stepglm[both]+Ridge	0.958704	0.808128	0.741333	0.836055
Stepglm[back]+Ridge	0.958704	0.808128	0.741333	0.836055
Lasso	0.959444	0.784144	0.762667	0.835418
glmBoost+Enet[alpha=0.2]	0.955926	0.796802	0.749333	0.83402
plsRglm	0.946852	0.720853	0.829333	0.832346
glmBoost+Enet[alpha=0.3]	0.957222	0.790806	0.741333	0.829787
glmBoost+Enet[alpha=0.1]	0.956852	0.796136	0.736	0.829663
glmBoost+Enet[alpha=0.4]	0.957407	0.788807	0.741333	0.829183
glmBoost+Enet[alpha=0.8]	0.957778	0.774151	0.754667	0.828865
glmBoost+Enet[alpha=0.5]	0.957963	0.786809	0.741333	0.828702
glmBoost+Enet[alpha=0.7]	0.958148	0.780813	0.741333	0.826765
glmBoost+Lasso	0.957963	0.770153	0.749333	0.825817
glmBoost+Enet[alpha=0.6]	0.957593	0.784144	0.733333	0.825023
glmBoost+Enet[alpha=0.9]	0.958148	0.780147	0.733333	0.823876
RF+Stepglm[forward]	0.941111	0.713524	0.810667	0.821767
glmBoost+Stepglm[forward]	0.956852	0.79014	0.717333	0.821442
RF+Enet[alpha=0.1]	0.938889	0.701532	0.818667	0.819696
RF+Enet[alpha=0.4]	0.940556	0.702199	0.810667	0.817807
RF+Enet[alpha=0.2]	0.940185	0.702199	0.810667	0.817683
RF+Enet[alpha=0.5]	0.940185	0.701532	0.810667	0.817461
RF+Enet[alpha=0.3]	0.939444	0.702199	0.810667	0.817437
RF+Enet[alpha=0.6]	0.94037	0.701532	0.808	0.816634
RF+Enet[alpha=0.7]	0.939259	0.702199	0.808	0.816486
RF+glmBoost	0.938519	0.682212	0.826667	0.815799
RF+Ridge	0.933519	0.69487	0.818667	0.815685
Lasso+glmBoost	0.941296	0.69487	0.810667	0.815611
glmBoost	0.941296	0.69487	0.810667	0.815611
RF+Enet[alpha=0.8]	0.939074	0.7002	0.805333	0.814869
glmBoost+Stepglm[both]	0.95537	0.796802	0.690667	0.81428
glmBoost+Stepglm[back]	0.95537	0.796802	0.690667	0.81428
RF+Enet[alpha=0.9]	0.938333	0.697535	0.805333	0.813734
RF+Lasso	0.93963	0.697535	0.802667	0.813277
Stepglm[both]+glmBoost	0.943333	0.692205	0.802667	0.812735
Stepglm[back]+glmBoost	0.943333	0.692205	0.802667	0.812735
RF+plsRglm	0.921852	0.674883	0.824	0.806912
RF+XGBoost	0.996852	0.726516	0.678667	0.800678
RF+GBM	0.995926	0.743504	0.634667	0.791366
Stepglm[both]+GBM	0.996296	0.717522	0.645333	0.786384
Stepglm[back]+GBM	0.999074	0.725516	0.632	0.78553
glmBoost+GBM	0.992778	0.696203	0.648	0.778993
Lasso+GBM	0.99963	0.718854	0.613333	0.777272
RF	0.999815	0.633578	0.610667	0.74802
Lasso+SVM	0.940278	0.68521	0.6	0.741829
SVM	0.944444	0.711526	0.56	0.738657
RF+SVM	0.890278	0.68521	0.6	0.725163
Stepglm[both]+XGBoost	0.983148	0.629913	0.545333	0.719465
Stepglm[back]+SVM	0.909722	0.626249	0.586667	0.707546
Stepglm[back]+RF	0.997963	0.686875	0.424	0.702946
glmBoost+XGBoost	0.950278	0.618921	0.538667	0.702622
Stepglm[both]+SVM	0.913889	0.626249	0.566667	0.702268
XGBoost	0.9175	0.594937	0.588	0.700146
Lasso+XGBoost	0.9175	0.594937	0.588	0.700146
Stepglm[back]+XGBoost	0.9175	0.594937	0.588	0.700146
Stepglm[both]+RF	0.997963	0.688208	0.413333	0.699835
glmBoost+SVM	0.868056	0.665223	0.56	0.69776
GBM	1	0.635576	0.426667	0.687414
Lasso+RF	0.998519	0.682212	0.378667	0.686466
