# Supplementary material for: Integrating genomics and AI to uncover molecular targets for mRNA vaccine development in lupus nephritis
Source: Front Immunol. 2024 Oct 4;15:1381445. doi: 10.3389/fimmu.2024.1381445 (PMC11486652; doi:10.3389/fimmu.2024.1381445)
Supplement: Supplementary Table 9 — AISRG Model Performance. [file Table9.xlsx]

## Sheet: Sheet 1
Supplementary Table 9. AISRG Model Performance
Models	Train	Test1	Test2	Mean
Lasso+NaiveBayes	0.934074	0.876749	0.828	0.879608
NaiveBayes	0.909444	0.855763	0.797333	0.85418
glmBoost+NaiveBayes	0.94	0.802798	0.786667	0.843155
Stepglm[both]+LDA	0.988519	0.771486	0.754667	0.838224
Stepglm[back]+LDA	0.988519	0.771486	0.754667	0.838224
Stepglm[back]+Enet[alpha=0.6]	0.998519	0.767488	0.736	0.834002
Stepglm[both]+Enet[alpha=0.5]	0.998519	0.767488	0.736	0.834002
Stepglm[back]+Enet[alpha=0.5]	0.998519	0.767488	0.736	0.834002
Stepglm[both]+Enet[alpha=0.7]	0.998519	0.766822	0.736	0.83378
Stepglm[back]+Enet[alpha=0.7]	0.998519	0.766822	0.736	0.83378
Stepglm[both]+Enet[alpha=0.6]	0.998519	0.768155	0.733333	0.833335
Stepglm[both]+Enet[alpha=0.4]	0.998519	0.767488	0.733333	0.833113
Stepglm[back]+Enet[alpha=0.3]	0.998519	0.767488	0.733333	0.833113
Stepglm[both]+Enet[alpha=0.9]	0.998519	0.766822	0.733333	0.832891
Stepglm[both]+Enet[alpha=0.8]	0.998519	0.766822	0.733333	0.832891
Stepglm[back]+Enet[alpha=0.8]	0.998519	0.766822	0.733333	0.832891
Stepglm[both]+Enet[alpha=0.3]	0.998519	0.766822	0.733333	0.832891
Stepglm[both]+Enet[alpha=0.2]	0.998519	0.769487	0.730667	0.832891
Stepglm[back]+Enet[alpha=0.4]	0.998519	0.768821	0.730667	0.832669
Stepglm[back]+Enet[alpha=0.2]	0.998704	0.768155	0.730667	0.832508
Stepglm[both]+Enet[alpha=0.1]	0.998519	0.768155	0.730667	0.832447
Stepglm[back]+Enet[alpha=0.1]	0.998519	0.767488	0.730667	0.832225
Stepglm[both]+Lasso	0.998519	0.762825	0.730667	0.83067
Stepglm[back]+Enet[alpha=0.9]	0.998519	0.76549	0.728	0.830669
Stepglm[back]+Lasso	0.998519	0.758827	0.728	0.828449
Stepglm[both]+Ridge	0.992037	0.788807	0.661333	0.814059
Stepglm[back]+Ridge	0.992037	0.788807	0.661333	0.814059
Stepglm[both]+plsRglm	0.982778	0.766822	0.690667	0.813422
Stepglm[back]+plsRglm	0.982778	0.766822	0.690667	0.813422
Ridge	0.996111	0.804131	0.626667	0.808969
Stepglm[both]+NaiveBayes	0.912778	0.849434	0.656	0.80607
Stepglm[back]+NaiveBayes	0.912778	0.849434	0.656	0.80607
Stepglm[both]+GBM	1	0.683544	0.709333	0.797626
Stepglm[back]+GBM	1	0.683544	0.709333	0.797626
Lasso+glmBoost	0.984815	0.763491	0.626667	0.791657
glmBoost	0.984815	0.763491	0.626667	0.791657
RF+NaiveBayes	0.937778	0.762825	0.664	0.788201
RF+LDA	0.951852	0.742172	0.664	0.786008
glmBoost+Ridge	0.994074	0.760826	0.6	0.784967
RF+Ridge	0.955	0.712192	0.685333	0.784175
Lasso+LDA	0.993519	0.849434	0.498667	0.78054
Lasso+XGBoost	1	0.741506	0.6	0.780502
RF+Enet[alpha=0.2]	0.954259	0.703531	0.68	0.779263
XGBoost	0.998241	0.728181	0.610667	0.77903
RF+Enet[alpha=0.1]	0.954444	0.704197	0.677333	0.778658
RF+glmBoost	0.955	0.720853	0.658667	0.778173
Stepglm[both]+RF	1	0.718188	0.616	0.778063
RF+Enet[alpha=0.4]	0.953889	0.704197	0.674667	0.777584
RF+Enet[alpha=0.3]	0.954259	0.703531	0.674667	0.777486
RF+plsRglm	0.952037	0.720853	0.658667	0.777185
RF+Enet[alpha=0.6]	0.953889	0.700866	0.674667	0.776474
RF+Enet[alpha=0.5]	0.954074	0.701532	0.672	0.775869
Enet[alpha=0.4]	1	0.804797	0.522667	0.775821
Enet[alpha=0.6]	1	0.801466	0.525333	0.7756
LDA	0.990926	0.79014	0.544	0.775022
Stepglm[back]+RF	1	0.703531	0.621333	0.774955
Enet[alpha=0.3]	1	0.804797	0.52	0.774932
RF+Enet[alpha=0.8]	0.953704	0.701532	0.666667	0.773968
Enet[alpha=0.8]	1	0.793471	0.528	0.773824
Enet[alpha=0.7]	1	0.796136	0.525333	0.773823
RF+Enet[alpha=0.7]	0.953704	0.702199	0.664	0.773301
Enet[alpha=0.9]	1	0.786143	0.533333	0.773159
glmBoost+Enet[alpha=0.1]	0.99463	0.764157	0.56	0.772929
RF+Lasso	0.954444	0.7002	0.664	0.772881
RF+Enet[alpha=0.9]	0.954444	0.7002	0.664	0.772881
glmBoost+Enet[alpha=0.8]	0.994444	0.766156	0.557333	0.772645
glmBoost+Enet[alpha=0.5]	0.99463	0.76549	0.557333	0.772484
glmBoost+Enet[alpha=0.7]	0.994444	0.76549	0.557333	0.772422
Enet[alpha=0.5]	1	0.796802	0.52	0.772267
Enet[alpha=0.2]	1	0.801466	0.514667	0.772044
glmBoost+Enet[alpha=0.9]	0.994444	0.766822	0.554667	0.771978
glmBoost+Lasso	0.994259	0.766822	0.554667	0.771916
glmBoost+Enet[alpha=0.6]	0.994444	0.766156	0.554667	0.771756
glmBoost+Enet[alpha=0.3]	0.99463	0.76549	0.554667	0.771595
glmBoost+Enet[alpha=0.4]	0.99463	0.76549	0.554667	0.771595
glmBoost+Enet[alpha=0.2]	0.99463	0.76549	0.552	0.770706
Enet[alpha=0.1]	1	0.798801	0.512	0.770267
Lasso	0.999815	0.782145	0.525333	0.769098
Stepglm[both]+XGBoost	1	0.693205	0.613333	0.768846
Stepglm[back]+XGBoost	1	0.693205	0.613333	0.768846
RF+Stepglm[forward]	0.954074	0.695536	0.656	0.768537
RF+Stepglm[both]	0.953889	0.692205	0.656	0.767365
RF+Stepglm[back]	0.953889	0.692205	0.656	0.767365
glmBoost+LDA	0.991111	0.811459	0.496	0.76619
RF	1	0.734843	0.530667	0.75517
Stepglm[both]+glmBoost	0.970741	0.731512	0.557333	0.753195
Stepglm[back]+glmBoost	0.970741	0.731512	0.557333	0.753195
RF+XGBoost	0.998333	0.732845	0.525333	0.75217
glmBoost+GBM	1	0.732845	0.512	0.748282
GBM	1	0.721519	0.512	0.744506
Lasso+RF	1	0.766822	0.466667	0.744496
glmBoost+RF	1	0.714857	0.512	0.742286
SVM	1	0.692538	0.52	0.737513
Lasso+GBM	1	0.738841	0.469333	0.736058
Lasso+SVM	0.995833	0.672552	0.52	0.729462
RF+GBM	0.987407	0.692871	0.501333	0.727204
glmBoost+XGBoost	0.931574	0.651566	0.592	0.725047
Stepglm[both]+SVM	0.995833	0.639907	0.473333	0.703024
Stepglm[back]+SVM	0.995833	0.639907	0.473333	0.703024
glmBoost+SVM	0.961111	0.659893	0.486667	0.702557
RF+SVM	0.880556	0.621919	0.526667	0.67638
