# Supplementary material for: Integrating genomics and AI to uncover molecular targets for mRNA vaccine development in lupus nephritis
Source: Front Immunol. 2024 Oct 4;15:1381445. doi: 10.3389/fimmu.2024.1381445 (PMC11486652; doi:10.3389/fimmu.2024.1381445)
Supplement: Supplementary Table 10 — The GO enrichment results for MTORGs. [file Table10.xlsx]

## Sheet: genemania-functions
Supplementary Table 10. The GO enrichment results for MTORGs
Function	FDR
toll-like receptor signaling pathway	1.5361e-06
pattern recognition receptor signaling pathway	2.0603e-05
protein complex involved in cell adhesion	8.717e-05
tissue regeneration	8.717e-05
regulation of cyclin-dependent protein kinase activity	0.00022097
regulation of G1/S transition of mitotic cell cycle	0.00082779
regeneration	0.00084641
mitotic G1 DNA damage checkpoint	0.00084641
signal transduction involved in mitotic DNA integrity checkpoint	0.00084641
signal transduction involved in mitotic G1 DNA damage checkpoint	0.00084641
positive regulation of cell cycle arrest	0.00084641
regulation of cell cycle G1/S phase transition	0.00084641
intracellular signal transduction involved in G1 DNA damage checkpoint	0.00084641
signal transduction involved in mitotic cell cycle checkpoint	0.00084641
cell cycle G1/S phase transition	0.00084641
signal transduction involved in mitotic DNA damage checkpoint	0.00084641
G1 DNA damage checkpoint	0.00098602
mitotic G1/S transition checkpoint	0.00098602
G1/S transition of mitotic cell cycle	0.00100165
negative regulation of G1/S transition of mitotic cell cycle	0.00100911
signal transduction involved in DNA integrity checkpoint	0.00127867
protein kinase regulator activity	0.00127867
signal transduction involved in cell cycle checkpoint	0.00127867
signal transduction involved in DNA damage checkpoint	0.00127867
integrin complex	0.00140742
serine/threonine protein kinase complex	0.00200469
response to lipoprotein particle	0.00201963
cellular response to lipoprotein particle stimulus	0.00222394
kinase regulator activity	0.00229215
DNA damage response, signal transduction by p53 class mediator	0.00283068
mitotic DNA damage checkpoint	0.00283068
negative regulation of cell cycle G1/S phase transition	0.00283068
protein kinase complex	0.00286457
regulation of cell cycle arrest	0.00290017
mitotic DNA integrity checkpoint	0.00322827
cellular response to interleukin-1	0.00322827
secretory granule membrane	0.00367695
cell cycle arrest	0.00505167
positive regulation of cell cycle process	0.00505167
DNA damage checkpoint	0.00563284
signal transduction in response to DNA damage	0.00563284
regulation of cyclin-dependent protein serine/threonine kinase activity	0.00563284
granulocyte migration	0.00639226
mitotic cell cycle checkpoint	0.00928273
positive regulation of cell cycle	0.0108918
DNA integrity checkpoint	0.0120519
response to interleukin-1	0.0160382
plasma membrane signaling receptor complex	0.0164902
positive regulation of DNA-binding transcription factor activity	0.0199734
kinase inhibitor activity	0.0236849
myeloid leukocyte migration	0.0255621
skeletal muscle tissue regeneration	0.0346309
positive regulation of myeloid leukocyte mediated immunity	0.0346309
cell cycle checkpoint	0.0347283
regulation of I-kappaB kinase/NF-kappaB signaling	0.0354272
negative regulation of mitotic cell cycle phase transition	0.0361379
complement binding	0.042829
receptor complex	0.042829
opsonin binding	0.042829
negative regulation of cell cycle phase transition	0.0450639
superoxide anion generation	0.046246
regulation of superoxide anion generation	0.046246
negative regulation of smooth muscle cell proliferation	0.046246
I-kappaB kinase/NF-kappaB signaling	0.0492524
myoblast fusion	0.0511882
positive regulation of leukocyte degranulation	0.0570918
signal transduction by p53 class mediator	0.0571753
transferase complex, transferring phosphorus-containing groups	0.0581372
cyclin-dependent protein serine/threonine kinase regulator activity	0.0605131
dopamine metabolic process	0.0605131
developmental growth	0.0612591
neutrophil migration	0.0612591
regulation of superoxide metabolic process	0.0648046
negative regulation of mitotic cell cycle	0.0692588
negative regulation of cyclin-dependent protein kinase activity	0.0692588
plasma membrane fusion	0.0692588
granulocyte chemotaxis	0.0702061
regulation of type I interferon production	0.0712677
protein serine/threonine kinase inhibitor activity	0.0734309
fertilization	0.0774862
leukocyte migration	0.0835761
regulation of leukocyte adhesion to vascular endothelial cell	0.0840781
cyclin-dependent protein kinase holoenzyme complex	0.0840781
type I interferon production	0.084089
integral component of plasma membrane	0.0957424
