# Supplementary material for: Integrating genomics and AI to uncover molecular targets for mRNA vaccine development in lupus nephritis
Source: Front Immunol. 2024 Oct 4;15:1381445. doi: 10.3389/fimmu.2024.1381445 (PMC11486652; doi:10.3389/fimmu.2024.1381445)
Supplement: Supplementary Table 11 — The GO enrichment results for AutRGs. [file Table11.xlsx]

## Sheet: genemania-functions
Supplementary Table 11. The GO enrichment results for AutRGs
Function	FDR
positive regulation of endopeptidase activity	2.89e-19
positive regulation of peptidase activity	5e-19
regulation of cysteine-type endopeptidase activity	6.35e-18
positive regulation of proteolysis	2.53e-17
positive regulation of cysteine-type endopeptidase activity	1.91e-16
regulation of endopeptidase activity	3.3e-16
regulation of peptidase activity	1.2e-15
positive regulation of cysteine-type endopeptidase activity involved in apoptotic process	2.86e-14
extrinsic apoptotic signaling pathway	6.51e-14
regulation of cysteine-type endopeptidase activity involved in apoptotic process	3.04e-13
inflammasome complex	1.11e-11
regulation of extrinsic apoptotic signaling pathway	2.9e-11
response to interleukin-1	7.25e-10
cellular response to interleukin-1	8.79e-10
regulation of apoptotic signaling pathway	1.01e-09
positive regulation of DNA-binding transcription factor activity	1.08e-09
regulation of interleukin-1 beta production	6.26e-09
interleukin-1 beta production	8.75e-09
I-kappaB kinase/NF-kappaB signaling	1.39e-08
regulation of interleukin-1 production	1.49e-08
interleukin-1 production	2.96e-08
positive regulation of interleukin-1 production	6.37e-08
negative regulation of extrinsic apoptotic signaling pathway	8.66e-08
regulation of I-kappaB kinase/NF-kappaB signaling	1.7e-07
cellular response to environmental stimulus	8.47e-07
cellular response to abiotic stimulus	8.47e-07
positive regulation of mitochondrion organization	8.69e-07
negative regulation of apoptotic signaling pathway	1.065e-06
apoptotic mitochondrial changes	2.3967e-06
response to molecule of bacterial origin	4.1184e-06
regulation of mitochondrion organization	1.1776e-05
response to lipopolysaccharide	1.4983e-05
cellular response to molecule of bacterial origin	1.7304e-05
peptidase activator activity	2.7828e-05
cellular response to biotic stimulus	3.9198e-05
response to mechanical stimulus	9.7609e-05
regulation of interleukin-6 production	9.7609e-05
regulation of extrinsic apoptotic signaling pathway via death domain receptors	0.00011243
regulation of release of cytochrome c from mitochondria	0.00011243
release of cytochrome c from mitochondria	0.00011936
interleukin-6 production	0.00011936
regulation of mitochondrial outer membrane permeabilization involved in apoptotic signaling pathway	0.00012538
positive regulation of T cell cytokine production	0.00012538
cellular response to external stimulus	0.00015868
cytosol	0.00016396
signal transduction in absence of ligand	0.00018006
regulation of inflammatory response	0.00018006
mitochondrial outer membrane permeabilization	0.00018006
extrinsic apoptotic signaling pathway via death domain receptors	0.00019261
positive regulation of mitochondrial membrane permeability involved in apoptotic process	0.00030816
regulation of cytokine-mediated signaling pathway	0.00032127
mitochondrial outer membrane permeabilization involved in programmed cell death	0.00034446
regulation of mitochondrial membrane permeability involved in apoptotic process	0.00036362
CD4-positive, alpha-beta T cell cytokine production	0.00036977
tumor necrosis factor-mediated signaling pathway	0.00036977
positive regulation of mitochondrial membrane permeability	0.00036977
peptidase activator activity involved in apoptotic process	0.00043897
positive regulation of membrane permeability	0.0004395
regulation of mitochondrial membrane permeability	0.00052629
regulation of response to cytokine stimulus	0.00053599
regulation of cytokine production involved in immune response	0.00061418
cellular response to tumor necrosis factor	0.00071415
positive regulation of apoptotic signaling pathway	0.00077343
positive regulation of defense response	0.00077343
regulation of membrane permeability	0.00077343
positive regulation of apoptotic process	0.00095878
cytokine production involved in immune response	0.00115165
negative regulation of DNA-binding transcription factor activity	0.0016683
regulation of T cell cytokine production	0.0016683
NIK/NF-kappaB signaling	0.00169644
intrinsic apoptotic signaling pathway	0.00254135
cytokine receptor binding	0.00262278
regulation of production of molecular mediator of immune response	0.00320026
regulation of cytokine production involved in inflammatory response	0.00320026
T cell cytokine production	0.00320026
growth factor receptor binding	0.00323061
cellular response to light stimulus	0.00323061
response to tumor necrosis factor	0.0038858
positive regulation of T cell proliferation	0.00391553
positive regulation of cytokine production involved in immune response	0.00391553
cysteine-type endopeptidase regulator activity involved in apoptotic process	0.00420457
regulation of adaptive immune response	0.00522047
cytokine production involved in inflammatory response	0.00522047
mitochondrial membrane organization	0.00604104
positive regulation of T cell mediated immunity	0.00670701
protein insertion into mitochondrial membrane	0.00670701
establishment of protein localization to mitochondrial membrane	0.00862677
negative regulation of protein kinase activity	0.00995653
production of molecular mediator of immune response	0.0124312
cellular response to radiation	0.0129223
production of molecular mediator involved in inflammatory response	0.013122
protein insertion into membrane	0.013688
positive regulation of T cell activation	0.014127
regulation of chemokine production	0.016418
peptidase regulator activity	0.016675
regulation of T cell mediated immunity	0.0185595
chemokine production	0.0201371
regulation of NIK/NF-kappaB signaling	0.0217892
adaptive immune response	0.0222108
positive regulation of adaptive immune response	0.0222108
positive regulation of adaptive immune response based on somatic recombination of immune receptors built from immunoglobulin superfamily domains	0.0222108
positive regulation of leukocyte cell-cell adhesion	0.0224214
regulation of interleukin-8 production	0.0224214
regulation of IRE1-mediated unfolded protein response	0.0224214
negative regulation of kinase activity	0.025632
interleukin-8 production	0.0259145
positive regulation of production of molecular mediator of immune response	0.0264702
T cell mediated immunity	0.0264702
positive regulation of lymphocyte mediated immunity	0.0272802
regulation of interferon-gamma production	0.0281025
IRE1-mediated unfolded protein response	0.0289159
interferon-gamma production	0.0332629
positive regulation of cell-cell adhesion	0.0352662
positive regulation of lymphocyte activation	0.0378215
negative regulation of cytokine production	0.0378215
positive regulation of leukocyte mediated immunity	0.0409213
negative regulation of transferase activity	0.0411779
response to light stimulus	0.0422178
response to UV	0.0498675
regulation of T-helper 1 type immune response	0.0500056
mitochondrial transport	0.0500056
positive regulation of lymphocyte proliferation	0.0516843
positive regulation of cell cycle process	0.0523659
positive regulation of mononuclear cell proliferation	0.0555643
regulation of T cell activation	0.0573374
regulation of leukocyte cell-cell adhesion	0.0586111
regulation of innate immune response	0.0590211
negative regulation of catabolic process	0.0598496
positive regulation of leukocyte activation	0.0598496
regulation of type I interferon production	0.0610753
positive regulation of protein transport	0.0643015
regulation of tumor necrosis factor production	0.0643015
positive regulation of leukocyte proliferation	0.0643015
positive regulation of cell activation	0.0643015
negative regulation of signal transduction in absence of ligand	0.0651171
T-helper 1 type immune response	0.0651171
regulation of adaptive immune response based on somatic recombination of immune receptors built from immunoglobulin superfamily domains	0.0663318
leukocyte cell-cell adhesion	0.0707357
positive regulation of establishment of protein localization	0.0707357
regulation of lymphocyte mediated immunity	0.0714789
type I interferon production	0.0714789
negative regulation of interleukin-1 production	0.0738265
regulation of protein insertion into mitochondrial membrane involved in apoptotic signaling pathway	0.0746538
T cell differentiation in thymus	0.0746538
regulation of T cell proliferation	0.0746538
protein insertion into mitochondrial membrane involved in apoptotic signaling pathway	0.0746538
regulation of tumor necrosis factor-mediated signaling pathway	0.0746538
regulation of tumor necrosis factor superfamily cytokine production	0.0746538
regulation of endoplasmic reticulum unfolded protein response	0.0746538
tumor necrosis factor production	0.0746538
positive regulation of mitochondrial outer membrane permeabilization involved in apoptotic signaling pathway	0.0746538
regulation of vascular endothelial growth factor production	0.0746538
regulation of extrinsic apoptotic signaling pathway in absence of ligand	0.0791164
vascular endothelial growth factor production	0.0791164
tumor necrosis factor superfamily cytokine production	0.0791164
negative regulation of protein phosphorylation	0.0810782
positive regulation of cell cycle	0.0833898
extrinsic apoptotic signaling pathway in absence of ligand	0.0833898
positive regulation of cell adhesion	0.0858203
tumor necrosis factor receptor superfamily binding	0.0872815
T cell proliferation	0.0872815
establishment of protein localization to mitochondrion	0.0872815
protein localization to mitochondrion	0.0922975
positive regulation of response to endoplasmic reticulum stress	0.0922975
positive regulation of intracellular protein transport	0.0974099
