# Supplementary material for: Integrating genomics and AI to uncover molecular targets for mRNA vaccine development in lupus nephritis
Source: Front Immunol. 2024 Oct 4;15:1381445. doi: 10.3389/fimmu.2024.1381445 (PMC11486652; doi:10.3389/fimmu.2024.1381445)
Supplement: Supplementary Table 12 — The GO enrichment results for TolRGs. [file Table12.xlsx]

## Sheet: genemania-functions
Supplementary Table 12. The GO enrichment results for TolRGs
Function	FDR
toll-like receptor signaling pathway	6.43e-33
pattern recognition receptor signaling pathway	4.08e-29
regulation of interleukin-8 production	1.64e-19
interleukin-8 production	2.53e-19
regulation of toll-like receptor signaling pathway	3.2e-18
regulation of pattern recognition receptor signaling pathway	3.87e-16
regulation of interleukin-6 production	7e-16
interleukin-6 production	1.23e-15
regulation of type I interferon production	1.7e-15
type I interferon production	3.9e-15
response to molecule of bacterial origin	1.72e-14
cellular response to molecule of bacterial origin	2.8e-14
cellular response to biotic stimulus	1.35e-13
interferon-beta production	5.16e-13
NIK/NF-kappaB signaling	2.68e-12
I-kappaB kinase/NF-kappaB signaling	5.88e-12
positive regulation of DNA-binding transcription factor activity	1.51e-11
regulation of tumor necrosis factor production	1.64e-11
tumor necrosis factor production	3.23e-11
regulation of tumor necrosis factor superfamily cytokine production	3.31e-11
positive regulation of tumor necrosis factor superfamily cytokine production	3.73e-11
tumor necrosis factor superfamily cytokine production	4.08e-11
regulation of interleukin-12 production	1.46e-10
interleukin-12 production	2.64e-10
cellular response to interleukin-1	4.92e-10
regulation of chemokine production	1.22e-09
chemokine production	2.1e-09
regulation of NIK/NF-kappaB signaling	2.51e-09
MyD88-independent toll-like receptor signaling pathway	2.59e-09
positive regulation of type I interferon production	2.59e-09
positive regulation of pattern recognition receptor signaling pathway	5.24e-09
regulation of interferon-gamma production	5.41e-09
regulation of interferon-beta production	5.84e-09
interferon-gamma production	8.01e-09
response to interleukin-1	1.65e-08
detection of external biotic stimulus	5.75e-08
negative regulation of toll-like receptor signaling pathway	5.75e-08
interferon-alpha production	8.6e-08
regulation of interferon-alpha production	8.6e-08
detection of biotic stimulus	2.24e-07
response to lipopolysaccharide	2.31e-07
cellular response to lipopolysaccharide	1.4228e-06
response to mechanical stimulus	1.4262e-06
positive regulation of defense response	1.8317e-06
detection of other organism	4.6785e-06
endolysosome	5.594e-06
receptor complex	5.594e-06
regulation of inflammatory response	5.7464e-06
regulation of response to cytokine stimulus	1.765e-05
negative regulation of DNA-binding transcription factor activity	4.4032e-05
programmed necrotic cell death	4.8705e-05
detection of chemical stimulus	6.9453e-05
necrotic cell death	9.1841e-05
regulation of toll-like receptor 2 signaling pathway	9.6597e-05
toll-like receptor 2 signaling pathway	9.6597e-05
regulation of I-kappaB kinase/NF-kappaB signaling	9.6597e-05
cellular response to external stimulus	0.00012249
cytokine receptor binding	0.00012721
negative regulation of cytokine production	0.00015106
activation of protein kinase activity	0.0001566
nitric-oxide synthase biosynthetic process	0.0002628
regulation of nitric-oxide synthase biosynthetic process	0.0002628
cellular response to environmental stimulus	0.00028866
regulation of MAP kinase activity	0.00028866
cellular response to abiotic stimulus	0.00028866
defense response to bacterium	0.00029929
positive regulation of MAP kinase activity	0.00047999
response to lipoprotein particle	0.00115624
cellular response to lipoprotein particle stimulus	0.00130108
lysosomal membrane	0.00162084
response to virus	0.00177917
stress-activated MAPK cascade	0.00244923
positive regulation of protein serine/threonine kinase activity	0.00247172
stress-activated protein kinase signaling cascade	0.00320936
regulation of cytokine production involved in inflammatory response	0.00320936
growth factor receptor binding	0.00327312
peptide binding	0.00483916
detection of stimulus	0.00483916
cytokine production involved in inflammatory response	0.0054667
granulocyte migration	0.00559307
positive regulation of leukocyte activation	0.00563888
positive regulation of cell activation	0.00622201
positive regulation of inflammatory response	0.011512
production of molecular mediator of immune response	0.0131712
production of molecular mediator involved in inflammatory response	0.0140483
plasma membrane signaling receptor complex	0.0149136
response to macrophage colony-stimulating factor	0.0183054
chemokine (C-X-C motif) ligand 2 production	0.0221004
myeloid leukocyte migration	0.0236719
positive regulation of protein secretion	0.028132
regulation of NLRP3 inflammasome complex assembly	0.035271
cytokine production involved in immune response	0.036258
membrane microdomain	0.0370827
NLRP3 inflammasome complex assembly	0.0393652
endosome membrane	0.0434534
positive regulation of stress-activated MAPK cascade	0.0462353
regulation of protein secretion	0.048019
interleukin-1 production	0.0534162
regulation of oxidative stress-induced neuron death	0.0543257
regulation of lipopolysaccharide-mediated signaling pathway	0.0594643
neuron death in response to oxidative stress	0.0594643
neutrophil migration	0.0612183
positive regulation of stress-activated protein kinase signaling cascade	0.0612183
regulation of JNK cascade	0.0631267
positive regulation of toll-like receptor signaling pathway	0.0631267
epithelial structure maintenance	0.0631267
regulation of peptide secretion	0.0683797
positive regulation of chemokine production	0.0683797
regulation of production of molecular mediator of immune response	0.0702011
granulocyte chemotaxis	0.0702011
regulation of neutrophil chemotaxis	0.072907
protein secretion	0.0763037
lipopolysaccharide-mediated signaling pathway	0.078371
neutrophil chemotaxis	0.0919593
leukocyte migration	0.0931998
negative regulation of immune system process	0.0931998
