# Supplementary material for: Integrating genomics and AI to uncover molecular targets for mRNA vaccine development in lupus nephritis
Source: Front Immunol. 2024 Oct 4;15:1381445. doi: 10.3389/fimmu.2024.1381445 (PMC11486652; doi:10.3389/fimmu.2024.1381445)
Supplement: Supplementary Table 13 — The GO enrichment results for AISRGs. [file Table13.xlsx]

## Sheet: genemania-functions
Supplementary Table 13. The GO enrichment results for AISRGs
Function	FDR
regulation of interleukin-6 production	4.22e-15
interleukin-6 production	4.53e-15
regulation of tumor necrosis factor production	3.25e-09
tumor necrosis factor production	3.63e-09
peptide binding	3.63e-09
regulation of tumor necrosis factor superfamily cytokine production	3.63e-09
tumor necrosis factor superfamily cytokine production	3.69e-09
positive regulation of leukocyte activation	3.69e-09
positive regulation of cell activation	3.73e-09
response to molecule of bacterial origin	5.24e-09
positive regulation of defense response	1.1e-08
neutrophil migration	1.99e-08
cellular response to biotic stimulus	2.62e-08
granulocyte chemotaxis	2.99e-08
regulation of interleukin-8 production	7.97e-08
leukocyte cell-cell adhesion	7.99e-08
granulocyte migration	7.99e-08
pattern recognition receptor signaling pathway	7.99e-08
positive regulation of tumor necrosis factor superfamily cytokine production	7.99e-08
interleukin-8 production	8.93e-08
antigen processing and presentation	1.61e-07
cellular response to molecule of bacterial origin	1.83e-07
regulation of interleukin-12 production	2.22e-07
regulation of inflammatory response	2.22e-07
positive regulation of lymphocyte activation	2.31e-07
interleukin-12 production	3.39e-07
response to fungus	4.69e-07
response to lipoprotein particle	4.69e-07
regulation of lymphocyte proliferation	4.97e-07
regulation of mononuclear cell proliferation	5.29e-07
cellular response to lipoprotein particle stimulus	5.34e-07
positive regulation of DNA-binding transcription factor activity	6.29e-07
regulation of leukocyte proliferation	8.78e-07
MHC protein binding	9.21e-07
regulation of chemokine production	9.84e-07
myeloid leukocyte migration	1.0021e-06
positive regulation of leukocyte cell-cell adhesion	1.1568e-06
leukocyte migration	1.2133e-06
antigen processing and presentation of peptide antigen	1.2133e-06
leukocyte chemotaxis	1.2133e-06
regulation of leukocyte differentiation	1.2551e-06
toll-like receptor signaling pathway	1.2551e-06
chemokine production	1.3019e-06
lymphocyte proliferation	1.5268e-06
mononuclear cell proliferation	1.7474e-06
immune receptor activity	2.3465e-06
positive regulation of cell-cell adhesion	2.8317e-06
receptor complex	2.8749e-06
regulation of myeloid leukocyte differentiation	2.936e-06
myeloid leukocyte differentiation	3.0345e-06
cell chemotaxis	3.0345e-06
leukocyte proliferation	3.0619e-06
I-kappaB kinase/NF-kappaB signaling	4.1047e-06
regulation of interleukin-10 production	6.7596e-06
cell surface	7.6739e-06
tertiary granule	7.6739e-06
positive regulation of T cell activation	7.8536e-06
interleukin-10 production	7.9655e-06
regulation of leukocyte cell-cell adhesion	7.988e-06
positive regulation of lymphocyte proliferation	1.0338e-05
positive regulation of mononuclear cell proliferation	1.2191e-05
regulation of hemopoiesis	1.7552e-05
positive regulation of leukocyte proliferation	1.8652e-05
positive regulation of chemokine production	2.1163e-05
positive regulation of cell adhesion	2.557e-05
regulation of toll-like receptor signaling pathway	2.8128e-05
phagocytosis	2.8419e-05
regulation of T cell proliferation	2.9202e-05
T cell proliferation	4.652e-05
peptidyl-tyrosine phosphorylation	6.4395e-05
lymphocyte differentiation	8.7463e-05
negative regulation of myeloid leukocyte differentiation	0.00011132
peptidyl-tyrosine modification	0.00012341
regulation of T cell activation	0.00012341
regulation of osteoclast differentiation	0.00015496
plasma membrane signaling receptor complex	0.00015631
myeloid cell differentiation	0.00016217
regulation of myeloid cell differentiation	0.00018223
regulation of pattern recognition receptor signaling pathway	0.00019755
antigen processing and presentation of exogenous peptide antigen	0.00025018
chemokine (C-X-C motif) ligand 2 production	0.00026282
interferon-beta production	0.00026859
negative regulation of myeloid cell differentiation	0.00026859
antigen processing and presentation of exogenous antigen	0.00028059
superoxide metabolic process	0.00031873
regulation of type I interferon production	0.00040919
positive regulation of hemopoiesis	0.0004189
positive regulation of leukocyte differentiation	0.0004189
regulation of I-kappaB kinase/NF-kappaB signaling	0.00051581
osteoclast differentiation	0.00055635
type I interferon production	0.00057833
endocytic vesicle	0.00062402
production of molecular mediator involved in inflammatory response	0.00085158
secretory granule membrane	0.00093072
ERK1 and ERK2 cascade	0.00120426
response to lipopolysaccharide	0.00120426
detection of other organism	0.0012752
macrophage activation	0.00129801
response to interferon-gamma	0.00134672
receptor metabolic process	0.00158389
negative regulation of leukocyte differentiation	0.00167686
regulation of innate immune response	0.00167686
negative regulation of hemopoiesis	0.00167686
regulation of response to cytokine stimulus	0.00178096
T cell differentiation	0.00178096
specific granule	0.00200638
regulation of interleukin-1 beta production	0.00202792
detection of external biotic stimulus	0.00208213
receptor-mediated endocytosis	0.0023332
MHC protein complex binding	0.0023332
Fc-gamma receptor signaling pathway	0.00238149
interleukin-1 beta production	0.00238149
immune response-regulating cell surface receptor signaling pathway involved in phagocytosis	0.00238149
cytokine production involved in immune response	0.0027531
Fc receptor mediated stimulatory signaling pathway	0.00286884
endocytic vesicle membrane	0.00298772
Fc receptor signaling pathway	0.00311298
adaptive immune response based on somatic recombination of immune receptors built from immunoglobulin superfamily domains	0.00317457
regulation of interleukin-1 production	0.00320792
antigen processing and presentation of peptide antigen via MHC class I	0.00366099
detection of biotic stimulus	0.0042209
adaptive immune response	0.00447266
interleukin-1 production	0.00466086
reactive oxygen species metabolic process	0.0048728
regulation of peptidyl-tyrosine phosphorylation	0.00508226
modulation by symbiont of host process	0.0053827
regulation of cytokine production involved in inflammatory response	0.0053827
antigen binding	0.00696118
positive regulation of pattern recognition receptor signaling pathway	0.00744893
clathrin-coated endocytic vesicle	0.00744893
positive regulation of response to cytokine stimulus	0.00795428
regulation of interferon-beta production	0.00795428
cytokine production involved in inflammatory response	0.0092212
negative regulation of cytokine production	0.00926248
innate immune response-activating signal transduction	0.0095062
activation of innate immune response	0.00976596
negative regulation of tumor necrosis factor superfamily cytokine production	0.0145557
clathrin-coated vesicle	0.0150925
positive regulation of B cell activation	0.0152823
positive regulation of reactive oxygen species metabolic process	0.0171487
defense response to bacterium	0.0181467
negative regulation of lymphocyte proliferation	0.0188801
positive regulation of interleukin-1 production	0.0188801
lymphocyte costimulation	0.0198475
negative regulation of mononuclear cell proliferation	0.0208423
positive regulation by symbiont of entry into host	0.0208758
immunoglobulin binding	0.0208758
long-chain fatty acid binding	0.0208758
regulation of toll-like receptor 2 signaling pathway	0.0208758
toll-like receptor 2 signaling pathway	0.0208758
adhesion of symbiont to host cell	0.0208758
interaction with host	0.0208758
response to macrophage colony-stimulating factor	0.0208758
calcium ion transport	0.0228811
macrophage cytokine production	0.0241129
regulation of macrophage cytokine production	0.0241129
protein nitrosylation	0.0241129
regulation of tolerance induction	0.0241129
positive regulation of myeloid leukocyte cytokine production involved in immune response	0.0241129
leukocyte aggregation	0.0241129
negative regulation of immune system process	0.0241129
regulation of leukocyte mediated immunity	0.0241493
negative regulation of leukocyte proliferation	0.0241493
regulation of metal ion transport	0.0257604
production of molecular mediator of immune response	0.0263684
coated vesicle membrane	0.0273618
phagocytic vesicle	0.0273618
adhesion of symbiont to host	0.0276961
integral component of plasma membrane	0.0283902
clathrin-coated vesicle membrane	0.0308351
positive regulation of immune effector process	0.0308351
sequestering of metal ion	0.0317451
regulation of calcium ion transport	0.0317451
regulation of cytokine production involved in immune response	0.0317451
platelet activation	0.0327815
B cell activation	0.0328579
regulation of protein tyrosine kinase activity	0.0338619
regulation of nitric-oxide synthase biosynthetic process	0.0349717
negative regulation of T cell mediated immunity	0.0349717
serotonin transport	0.0349717
nitric-oxide synthase biosynthetic process	0.0349717
regulation of monocyte differentiation	0.0349717
positive regulation of innate immune response	0.0349717
positive regulation of lymphocyte differentiation	0.0354847
lymphocyte mediated immunity	0.0381583
fatty acid binding	0.0390234
superoxide anion generation	0.0390234
oxidoreductase activity, acting on NAD(P)H, oxygen as acceptor	0.0390234
regulation of superoxide anion generation	0.0390234
blood coagulation	0.0413137
antigen processing and presentation of exogenous peptide antigen via MHC class I	0.0435526
monocyte differentiation	0.0438479
regulation of interferon-gamma production	0.0441035
regulation of alpha-beta T cell activation	0.0441035
negative regulation of T cell activation	0.0441035
ficolin-1-rich granule	0.0441035
positive regulation of leukocyte degranulation	0.0481298
regulation of toll-like receptor 4 signaling pathway	0.0481298
interferon-gamma production	0.0522414
regulation of CD8-positive, alpha-beta T cell activation	0.053273
regulation of regulatory T cell differentiation	0.053273
regulation of B cell activation	0.0571707
regulation of superoxide metabolic process	0.0585935
fatty acid derivative binding	0.0585935
cellular response to interferon-gamma	0.0602946
positive regulation of secretion by cell	0.0609024
NIK/NF-kappaB signaling	0.0617375
positive regulation of granulocyte chemotaxis	0.062571
membrane microdomain	0.062571
myeloid leukocyte cytokine production	0.062571
positive regulation of toll-like receptor signaling pathway	0.062571
modulation of process of other organism involved in symbiotic interaction	0.062571
negative regulation of leukocyte cell-cell adhesion	0.0640621
tolerance induction	0.0681095
MHC protein complex	0.0681095
positive regulation of secretion	0.0694073
regulation of ERK1 and ERK2 cascade	0.0702942
regulation of neutrophil chemotaxis	0.0724699
regulation of interleukin-4 production	0.0724699
positive regulation of neutrophil migration	0.0724699
toll-like receptor 4 signaling pathway	0.0724699
CD8-positive, alpha-beta T cell activation	0.0724699
positive regulation of response to biotic stimulus	0.0732455
detection of chemical stimulus	0.073499
antigen receptor-mediated signaling pathway	0.0750822
negative regulation of toll-like receptor signaling pathway	0.0775292
interleukin-4 production	0.0775292
antigen processing and presentation of peptide antigen via MHC class II	0.0812883
modulation of process of other organism	0.0833002
alpha-beta T cell activation	0.085338
antigen processing and presentation of peptide or polysaccharide antigen via MHC class II	0.0874016
positive regulation of viral life cycle	0.0885866
neutrophil chemotaxis	0.0885866
negative regulation of lymphocyte activation	0.0885866
regulation of viral entry into host cell	0.0885866
regulation of production of molecular mediator of immune response	0.0904416
