# Supplementary material for: Integrating genomics and AI to uncover molecular targets for mRNA vaccine development in lupus nephritis
Source: Front Immunol. 2024 Oct 4;15:1381445. doi: 10.3389/fimmu.2024.1381445 (PMC11486652; doi:10.3389/fimmu.2024.1381445)
Supplement: Supplementary Table 14 — The intersection of the functional enrichments across four gene sets. [file Table14.xlsx]

## Sheet: Sheet 1
Supplementary Table 14. The intersection of the functional enrichments across four gene sets
elements	AISRG	TolRG	AutRG	MTORG
regulation of interleukin-6 production	1	1	0	0
interleukin-6 production	1	0	0	0
regulation of tumor necrosis factor production	1	0	0	0
tumor necrosis factor production	1	0	0	0
peptide binding	1	0	0	0
regulation of tumor necrosis factor superfamily cytokine production	1	0	0	0
tumor necrosis factor superfamily cytokine production	1	0	0	0
toll-like receptor signaling pathway	0	1	0	1
pattern recognition receptor signaling pathway	0	1	0	1
regulation of interleukin-8 production	0	1	0	0
interleukin-8 production	0	1	0	0
regulation of toll-like receptor signaling pathway	0	1	0	0
regulation of pattern recognition receptor signaling pathway	0	1	0	0
positive regulation of endopeptidase activity	0	0	1	0
positive regulation of peptidase activity	0	0	1	0
regulation of cysteine-type endopeptidase activity	0	0	1	0
positive regulation of proteolysis	0	0	1	0
positive regulation of cysteine-type endopeptidase activity	0	0	1	0
regulation of endopeptidase activity	0	0	1	0
regulation of peptidase activity	0	0	1	0
protein complex involved in cell adhesion	0	0	0	1
tissue regeneration	0	0	0	1
regulation of cyclin-dependent protein kinase activity	0	0	0	1
regulation of G1/S transition of mitotic cell cycle	0	0	0	1
regeneration	0	0	0	1
